# Supplementary material for: Competitive binding and molecular crowding regulate the cytoplasmic interactome of non-viral polymeric gene delivery vectors
Source: Nat Commun. 2021 Nov 8;12:6445. doi: 10.1038/s41467-021-26695-w (PMC8576037; doi:10.1038/s41467-021-26695-w)
Supplement: Supplementary file 4 — Source data [file 41467_2021_26695_MOESM4_ESM.zip]

Archive with 41 entries (40 files):
- Source Data/
- Source Data/FigureS12.xlsx
- __MACOSX/Source Data/._FigureS12.xlsx
- Source Data/Figure1.xlsx
- __MACOSX/Source Data/._Figure1.xlsx
- Source Data/FigureS1-Proteomics-Lysate-PDMAEMA.xlsx
- __MACOSX/Source Data/._FigureS1-Proteomics-Lysate-PDMAEMA.xlsx
- Source Data/FigureS2.xlsx
- __MACOSX/Source Data/._FigureS2.xlsx
- Source Data/Figure5g-h.xlsx
- __MACOSX/Source Data/._Figure5g-h.xlsx
- Source Data/FigureS14.xlsx
- __MACOSX/Source Data/._FigureS14.xlsx
- Source Data/FigureS5.xlsx
- __MACOSX/Source Data/._FigureS5.xlsx
- Source Data/FigureS18.xlsx
- __MACOSX/Source Data/._FigureS18.xlsx
- Source Data/Figure5b.xlsx
- __MACOSX/Source Data/._Figure5b.xlsx
- Source Data/Figure5c.xlsx
- __MACOSX/Source Data/._Figure5c.xlsx
- Source Data/FigureS15.xlsx
- __MACOSX/Source Data/._FigureS15.xlsx
- Source Data/Figure4.xlsx
- __MACOSX/Source Data/._Figure4.xlsx
- Source Data/Uncropped Gel - Figure 1D.pdf
- __MACOSX/Source Data/._Uncropped Gel - Figure 1D.pdf
- Source Data/FigureS6.xlsx
- __MACOSX/Source Data/._FigureS6.xlsx
- Source Data/Figure5a.xlsx
- __MACOSX/Source Data/._Figure5a.xlsx
- Source Data/Figure1-Proteomics-Cytosol-PDMAEMA-PMETAC.xlsx
- __MACOSX/Source Data/._Figure1-Proteomics-Cytosol-PDMAEMA-PMETAC.xlsx
- Source Data/Figure2.xlsx
- __MACOSX/Source Data/._Figure2.xlsx
- Source Data/FigureS10.xlsx
- __MACOSX/Source Data/._FigureS10.xlsx
- Source Data/FigureS11.xlsx
- __MACOSX/Source Data/._FigureS11.xlsx
- Source Data/Figure3.xlsx
- __MACOSX/Source Data/._Figure3.xlsx
