# Supplementary material for: Competitive binding and molecular crowding regulate the cytoplasmic interactome of non-viral polymeric gene delivery vectors
Source: Nat Commun. 2021 Nov 8;12:6445. doi: 10.1038/s41467-021-26695-w (PMC8576037; doi:10.1038/s41467-021-26695-w)
Supplement: Supplementary file 4 — Source data [file 41467_2021_26695_MOESM4_ESM.zip › Source Data/FigureS12.xlsx]

## Sheet: Figure S12b
SiO2-CS-PMETAC size in pH 5 150 mM NaCl					pH 5
	repeats	average	stdev		min	Average	stdev
0 min	841.7	918.967	76.2703		0	918.967	76.2703
	921				30	1266.33	75.527
	994.2				60	1570	48.1352
30 mins	1199	1266.33	75.527		120	1205	53.507
	1252				240	1246	68.7677
	1348
60 mins	1517	1570	48.1352		pH 7.4
	1611				min	Average	stdev
	1582				0	650.533	7.8831
120 mins	1244	1205	53.507		30	645.367	14.4376
	1227				60	622.967	7.26659
	1144				120	639	10.2137
240 mins	1253	1246	68.7677		240	611.367	10.2481
	1174
	1311
SiO2-CS-PMETAC size in pH 7.4 150 mM NaCl
	repeats	average	stdev
0 min	658.8	650.533	7.8831
	643.1
	649.7
30 mins	658.8	645.367	14.4376
	630.1
	647.2
60 mins	624.1	622.967	7.26659
	615.2
	629.6
120 mins	636.6	639	10.2137
	650.2
	630.2
240 mins	620.7	611.367	10.2481
	613
	600.4

## Sheet: Figure S12c
SiO2-CS-PMETAC zeta in pH 5 150 mM NaCl					pH 5
min	repeats	average	stdev		min	Average	stdev
0	13.2	13.2	0.2		0	13.2	0.2
	13.4				30	9.96667	0.493288
	13				60	7.13	0.612454
30	9.4	9.96667	0.493288		120	6.36667	1.51441
	10.3				240	-5.73333	0.74272
	10.2
60	7.79	7.13	0.612454		pH 7.4
	6.58				min	Average	stdev
	7.02				0	14.5	0.737111
120	4.79	6.36667	1.51441		30	13.7	0.984886
	6.5				60	13.9	0.802081
	7.81				120	13.4	0.83865
240	-4.89	-5.73333	0.74272		240	14.9	1.47309
	-6.02
	-6.29
SiO2-CS-PMETAC zeta in pH 7.4 150 mM NaCl
min	repeats	average	stdev
0	14.5	14.5	0.737111
	14.2
	15.6
30	13.7	13.7	0.984886
	12.3
	14.2
60	13.9	13.9	0.802081
	14.6
	15.5
120	13.4	13.4	0.83865
	12
	11.9
240	14.9	14.9	1.47309
	13.9
	12
