# Supplementary material for: Competitive binding and molecular crowding regulate the cytoplasmic interactome of non-viral polymeric gene delivery vectors
Source: Nat Commun. 2021 Nov 8;12:6445. doi: 10.1038/s41467-021-26695-w (PMC8576037; doi:10.1038/s41467-021-26695-w)
Supplement: Supplementary file 4 — Source data [file 41467_2021_26695_MOESM4_ESM.zip › Source Data/Figure5g-h.xlsx]

## Sheet: Figure 5g
Repeat 1
Time point	D1	D2	D3	D4
Transfection agent	Transfection efficiency (%)
Lipo	62.3527	64.9946	67.5	57.2
SiO2-PDMAEMA10	59.5143	65.6314	67.8	68.2
SiO2-PDMAEMA20	63.8	66.9	69.3	69.3
SiO2-PMETAC10	35.2462	70.3	70.5238	68.9
SiO2-PMETAC20	43.5511	78.7202	73.1102	74.1
SiO2-CS-PMETAC10	34.3746	39.1	32.9	28.5823
SiO2-CS-PMETAC20	47.3294	49.4724	51.1	44.3932
Repeat 2
Time point	D1	D2	D3	D4
Transfection agent	Transfection efficiency (%)
Lipo	66.6741	66.5388	67.8335	48.8562
SiO2-PDMAEMA10	61.2003	56.5908	70.3	67.6
SiO2-PDMAEMA20	52.7331	50.9671	70.9818	68.3
SiO2-PMETAC10	42.497	71.3032	68.5	78
SiO2-PMETAC20	58.5551	79.7376	74.2	79.6
SiO2-CS-PMETAC10	44.2588	29.684	32.0729	36.1
SiO2-CS-PMETAC20	38.4529	44.7192	46.2921	48.9
Repeat 3
Time point	D1	D2	D3	D4
Transfection agent	Transfection efficiency (%)
Lipo	67.5	65.2	63	50.2
SiO2-PDMAEMA10	60.3	56.5908	76.612	72.6
SiO2-PDMAEMA20	66.9	69.3	67.1	60.853
SiO2-PMETAC10	48.7	67.3	74.1744	79.5534
SiO2-PMETAC20	55.1	77.4	72.1	78.0164
SiO2-CS-PMETAC10	41.3	36.9	38.9	48.4
SiO2-CS-PMETAC20	39.6	40.3	52.3	57

## Sheet: Figure 5h
Time point	D10
Transfection agent	Transfection efficiency (%)
Lipo	55.4	51.9	47.1
SiO2-PMETAC10	69.6	62.7	68.3
