# Supplementary material for: Competitive binding and molecular crowding regulate the cytoplasmic interactome of non-viral polymeric gene delivery vectors
Source: Nat Commun. 2021 Nov 8;12:6445. doi: 10.1038/s41467-021-26695-w (PMC8576037; doi:10.1038/s41467-021-26695-w)
Supplement: Supplementary file 4 — Source data [file 41467_2021_26695_MOESM4_ESM.zip › Source Data/FigureS14.xlsx]

## Sheet: Sheet1
siRNA binding quantification
PDMAEMA-pH 7.4 PBS	PMETAC-pH 7.4 PBS	CS-PMETAC-pH 7.4 PBS	CS-PMETAC-pH 5 PBS
2585	2556	1739	924
2367	2289	1359	693
2777	2939	2064	784
