# Supplementary material for: Competitive binding and molecular crowding regulate the cytoplasmic interactome of non-viral polymeric gene delivery vectors
Source: Nat Commun. 2021 Nov 8;12:6445. doi: 10.1038/s41467-021-26695-w (PMC8576037; doi:10.1038/s41467-021-26695-w)
Supplement: Supplementary file 4 — Source data [file 41467_2021_26695_MOESM4_ESM.zip › Source Data/FigureS5.xlsx]

## Sheet: Figure S5a
Time	PBS				HA 0.005 mg/mL				HA 0.025 mg/mL				HA 0.1 mg/mL				HA 1 mg/mL
0	100	100	100		100	100	100		100	100	100		100	100	100		100	100	100
1	97.85	105.1	94.78		97.5	85.71	99.55		92.5	85.7	91.2		42.15	58.73	44.82		17.6	18.22	21.52
2	100.64	89.6	96.12		92.15	88.34	99.62		86.1	93.4	91.2		49.1	44.3	38.22		14.2	18.75	22.65
4	87.6	99.12	96.1		91.75	82.1	89.14		79.4	89.3	92.84		41.56	52.83	41.2		18.2	19.18	15.22
6	97.6	85.12	88.15		88.41	81.65	89.52		88.95	85.21	82.17		44.32	28.85	39.18		18.15	14.34	19.42
24	89.1	81.5	84.6		85.17	72.3	93.18		89.18	75.29	84.15		41.2	29.45	36.63		18.27	19.25	21.52

## Sheet: Figure S5b
Time	PBS				CS 0.005 mg/mL				CS 0.025 mg/mL				CS 0.1 mg/mL				CS 1 mg/mL
0	100	100	100		100	100	100		100	100	100		100	100	100		100	100	100
1	109.12	98.7	97.45		96.1	88.51	97.24		94.3	84.5	89.5		35.2	38.2	44.32		18.21	15.16	19.22
2	97.4	86.3	90.8		97.6	89.11	93.1		82.1	89.5	83.1		29.5	32.1	40.5		18.2	17.46	19.52
4	89.6	96.5	88.2		97.6	79.8	91.38		77.4	88.1	89.4		21.3	28.4	39.2		14.1	13.68	19.19
6	94.1	80.5	90.5		86.2	89.12	77.12		81.7	77.4	85.7		24.2	38.15	29.8		19.2	24.1	18.32
24	85.1	91.4	80.1		86.17	77.17	76.92		69.2	79.1	74.5		25.18	19.2	29.3		15.67	17.18	22.2
