# Supplementary material for: Competitive binding and molecular crowding regulate the cytoplasmic interactome of non-viral polymeric gene delivery vectors
Source: Nat Commun. 2021 Nov 8;12:6445. doi: 10.1038/s41467-021-26695-w (PMC8576037; doi:10.1038/s41467-021-26695-w)
Supplement: Supplementary file 4 — Source data [file 41467_2021_26695_MOESM4_ESM.zip › Source Data/FigureS18.xlsx]

## Sheet: Sheet1
GSH			HA			RNA
(mg/mL)	average	Stdev	(mg/mL)	average	Stdev	(mg/mL)	average	Stdev
0	86.1644	3.21303	0	84.5949	1.33072	0	84.5949	1.33072
0.307	81.719	1.98294	0.005	83.6352	0.98276	0.25	58.6886	2.38328
3.07	81.3778	1.99924	0.025	84.5376	1.62227	0.5	43.9535	1.52028
6.14	71.5329	1.81554	0.1	40.0021	2.36718	1	37.7625	1.66342
15.35	61.6991	4.27185	1	18.2564	0.54593
