# Supplementary material for: Competitive binding and molecular crowding regulate the cytoplasmic interactome of non-viral polymeric gene delivery vectors
Source: Nat Commun. 2021 Nov 8;12:6445. doi: 10.1038/s41467-021-26695-w (PMC8576037; doi:10.1038/s41467-021-26695-w)
Supplement: Supplementary file 4 — Source data [file 41467_2021_26695_MOESM4_ESM.zip › Source Data/Figure5b.xlsx]

## Sheet: SiO2-PDMAI-1
1	6	30720	23705.6		1	6	58965.3	358.4		1	6	7125.33	1346.78
2	23	36463.3	25036.8		2	23	60360.3	558.08		2	23	3183.3	1516.31
3	98	39366.5	25344		3	98	45168.3	1664		3	98	60708.6	1708.8
4	108	37174.5	26794.7		4	108	45864.3	1740.8		4	108	48910.2	1740.8
5	215	45126.3	27619.6		5	215	51416.7	1749.33		5	215	34424.3	1750.86
6	24	35264	27808		6	24	57728	2048		6	24	35680	1915.59
7	5	33587.2	29405.9		7	5	56576	2995.2		7	5	19507.2	1920
8	34	36495.1	29651.5		8	34	53835.3	4408.89		8	34	29123.8	1920
9	83	33455.8	29764.9		9	83	40096.4	5930.67		9	83	36839.3	2059.13
10	4	43264	29928.7		10	4	64896	6835.2		10	4	2688	2064
11	24	32768	30110.5		11	24	54954.7	7456		11	24	12469.3	2083.56
12	46	34749.2	30126.5		12	46	56019.5	8038.4		12	46	7947.13	2123.85
13	20	39347.2	30259.2		13	20	48051.2	8960		13	20	10598.4	2133.33
14	21	34560	30698.7		14	21	33133.7	10368		14	21	64317	2160
15	33	44117.3	30720		15	33	50044.1	10393.6		15	33	31782.8	2256
16	32	44240	30912		16	32	46432	12640		16	32	25352	2327.27
17	16	43648	30976		17	16	51664	14018.8		17	16	3200	2360.89
18	24	41098.7	31018.7		18	24	49781.3	14528		18	24	8053.33	2373.82
19	4	25344	31040		19	4	14528	16018.3		19	4	35840	2386.58
20	22	30126.5	31137.7		20	22	33082.2	16317.8		20	22	54504.7	2479.16
21	75	38649.2	31213.7		21	75	44544	16823.5		21	75	56896.9	2481.23
22	39	37861.7	32267.1		22	39	51987.7	16947.2		22	39	21655	2624
23	35	43139.7	32528		23	35	49700.6	17322.7		23	35	2662.4	2662.4
24	91	41930.5	32768		24	91	48941	17384.7		24	91	16550	2688
25	35	40674.7	32881.8		25	35	54096.5	18340.6		25	35	9574.4	2703.36
26	15	36232.5	33316.6		26	15	31180.8	19490.1		26	15	39850.7	2721.18
27	10	25036.8	33419.6		27	10	2995.2	20521		27	10	63667.2	2746.18
28	77	45215.6	33433.6		28	77	51934.8	20992		28	77	23229.5	2843.93
29	93	47437.1	33455.8		29	93	52672.7	20992		29	93	5750.37	2845.54
30	7	30976	33536		30	7	30756.6	21296		30	7	41654.9	2901.33
31	90	45095.8	33587.2		31	90	43158.8	21317.8		31	90	42760.5	2929.78
32	7	42313.1	33609.1		32	7	42240	21649.1		32	7	22016	3055.3
33	11	40145.5	33611.3		33	11	43310.5	21741.7		33	11	14964.4	3077.33
34	21	34072.4	33664		34	21	32280.4	22449.8		34	21	7155.81	3083.64
35	6	31018.7	33890.5		35	6	40960	22539.6		35	6	3541.33	3106.71
36	15	44373.3	33929.8		36	15	42956.8	22921.8		36	15	9847.47	3123.2
37	48	43984	34002.8		37	48	49600	23075.1		37	48	3077.33	3183.3
38	14	39698.3	34072.4		38	14	43483.4	24288		38	14	3529.14	3200
39	15	29405.9	34103.7		39	15	1740.8	24515		39	15	65280	3200
40	13	39069.5	34240		40	13	50116.9	24545.9		40	13	11401.8	3207.24
41	10	43724.8	34450.3		41	10	34534.4	24612.6		41	10	5452.8	3224.7
42	106	42061.3	34496		42	106	16823.5	25571.6		42	106	44447.4	3234.91
43	26	29764.9	34560		43	26	37632	25941.3		43	26	20657.2	3276.8
44	12	40981.3	34585.6		44	12	39381.3	26308.9		44	12	16704	3279.7
45	11	29928.7	34645.3		45	11	28951.3	26362.7		45	11	60974.5	3280
46	9	27619.6	34747.7		46	9	30862.2	26740.4		46	9	25173.3	3413.33
47	22	39982.5	34749.2		47	22	44194.9	27364.6		47	22	5725.09	3425.35
48	25	41656.3	35029.3		48	25	46786.6	27392		48	25	9123.84	3481.6
49	30	34645.3	35072		49	30	35234.1	27648		49	30	11272.5	3498.67
50	18	37489.8	35072		50	18	32711.1	27852.8		50	18	48426.7	3529.14
51	38	44503.6	35091.7		51	38	45426.5	28182.3		51	38	11816.4	3541.33
52	6	39893.3	35229.5		52	6	48981.3	28657.8		52	6	10538.7	3617.68
53	30	43502.9	35264		53	30	41309.9	28951.3		53	30	26752	3625.67
54	51	46782.7	35264		54	51	48916.1	28962.1		54	51	9431.84	3689.14
55	52	41639.4	35510.9		55	52	41826.5	29482.7		55	52	20002.5	3831.47
56	72	50101.3	35751.4		56	72	53109.3	29552		56	72	23776	3863.27
57	102	50939	35930.4		57	102	57414.3	30165.3		57	102	14115.1	3876.57
58	45	43394.8	35968		58	45	49840.4	30208		58	45	16861.9	3925.33
59	59	48657.4	35980.4		59	59	50826.8	30610.3		59	59	3106.71	3954.76
60	21	30110.5	36167.7		60	21	24515	30756.6		60	21	23795.8	3971.88
61	58	42332.7	36232.5		61	58	16317.8	30778.2		61	58	10566.6	4082.29
62	30	44381.9	36325.5		62	30	50542.9	30862.2		62	30	19020.8	4096
63	13	35091.7	36463.3		63	13	22921.8	31163.1		63	13	17033.8	4128
64	69	41998.8	36495.1		64	69	46102.3	31180.8		64	69	27807.5	4293.49
65	22	44532.4	36522.7		65	22	41576.7	31309.9		65	22	1920	4461.71
66	77	47180.5	36608		66	77	46901.2	31523.3		66	77	14073.4	4473.26
67	4	37760	36900.6		67	4	31744	31744		67	4	23168	4514.91
68	32	45128	36966.4		68	32	50840	32128		68	32	22688	4518.05
69	10	42572.8	37034.7		69	10	33945.6	32256		69	10	23040	4592
70	142	47807.1	37046.9		70	142	47850.4	32280.4		70	142	17413.4	4693.33
71	119	44057.8	37174.5		71	119	41773.2	32384		71	119	30051	4742.74
72	18	40448	37296.6		72	18	42581.3	32704		72	18	4096	4802.21
73	131	47653.1	37304.9		73	131	48679.1	32711.1		73	131	26289.8	4823.58
74	59	47537.9	37489.8		74	59	47104	32849.7		74	59	32577.1	4832
75	47	41744.3	37563.7		75	47	38116.8	32909.3		75	47	18720.7	4928
76	10	34585.6	37696		76	10	6835.2	32955.4		76	10	38912	5076.11
77	23	34103.7	37701.8		77	23	41761.4	33082.2		77	23	63053.9	5128.53
78	13	38360.6	37760		78	13	44032	33133.7		78	13	25186.5	5264
79	10	45849.6	37861.7		79	10	36096	33205.9		79	10	7091.2	5270.59
80	20	41753.6	38112		80	20	55360	33293.5		80	20	7398.4	5280
81	12	39680	38195.2		81	12	29482.7	33360.8		81	12	11157.3	5329.45
82	60	45495.5	38242.5		82	60	44019.2	33516.3		82	60	34990.9	5452.8
83	36	51527.1	38360.6		83	36	49728	33700.6		83	36	2083.56	5488
84	29	36325.5	38440.4		84	29	54510.3	33728		84	29	51438.3	5510.1
85	17	35930.4	38511.3		85	17	40267.3	33778.5		85	17	10270.1	5550.08
86	4	30912	38560		86	4	1664	33792		86	4	33280	5725.09
87	41	45199.6	38562.9		87	41	50900.3	33945.6		87	41	22958.8	5736.73
88	46	47699.5	38609.9		88	46	43130.4	34304		88	46	30759	5750.37
89	60	45926.4	38621.1		89	60	41693.9	34534.4		89	60	35264	5796.57
90	45	42575.6	38629.1		90	45	43116.1	34608		90	45	15837.9	5903.67
91	23	45044.9	38649.2		91	23	43831.7	35098.9		91	23	23195.8	6086.19
92	16	38112	38766.9		92	16	45680	35125		92	16	2064	6134.15
93	13	33929.8	38840.9		93	13	44760.6	35234.1		93	13	6163.69	6163.69
94	49	49951.3	38860.8		94	49	50296.2	35352.9		94	49	29241.5	6326.86
95	18	35029.3	38976		95	18	38627.6	35603.7		95	18	3200	6450.14
96	81	43460	38985.1		96	81	40571.3	35922.7		96	81	17992.7	6644.87
97	19	41606.7	39069.5		97	19	55080.4	35959.5		97	19	2479.16	6708.71
98	52	44706.5	39104		98	52	43746.5	35970.4		98	52	20696.6	6850.21
99	162	47998.4	39347.2		99	162	47578.1	36096		99	162	15312.6	7091.2
100	205	49390.5	39366.5		100	205	47497.4	36527.7		100	205	18408.3	7125.33
101	11	33419.6	39413.3		101	11	34304	36641.4		101	11	5329.45	7136
102	192	51093.3	39502.8		102	192	51306.7	37184		102	192	13428	7155.81
103	45	45408.7	39505.5		103	45	52980.6	37322.7		103	45	10666.7	7253.33
104	29	45109	39540.9		104	29	44411.6	37377.8		104	29	3954.76	7338.67
105	31	44733.9	39645.1		105	31	38647.7	37410.1		105	31	22205.9	7363.77
106	24	43968	39654.4		106	24	48032	37632		106	24	26293.3	7398.4
107	23	44811.1	39680		107	23	38255.3	37660.4		107	23	7668.87	7424
108	37	46142.3	39698.3		108	37	44578.6	38116.8		108	37	14716.5	7556.92
109	8	35264	39789.7		109	8	57696	38147.2		109	8	5280	7626.1
110	7	34450.3	39882.7		110	7	30208	38154.2		110	7	4461.71	7668.87
111	29	37296.6	39893.3		111	29	35125	38167.3		111	29	4802.21	7793.78
112	33	41239.3	39916.8		112	33	45366.3	38255.3		112	33	3971.88	7947.13
113	71	52339.4	39978.7		113	71	51603.8	38306.9		113	71	3425.35	7960
114	53	48659.3	39982.5		114	53	51393.2	38550.6		114	53	3207.24	8053.33
115	21	40033.5	40033.5		115	21	38875.4	38584.3		115	21	5510.1	8155.43
116	20	41318.4	40072		116	20	46080	38600.3		116	20	8883.2	8234.67
117	76	41488.8	40145.5		117	76	50977.7	38623.2		117	76	30992.8	8493.51
118	45	45004.8	40252.2		118	45	45784.2	38627.6		118	45	8493.51	8626.76
119	31	35980.4	40256		119	31	40307.6	38647.7		119	31	8918.71	8640
120	7	42276.6	40320		120	7	45604.6	38707.2		120	7	6326.86	8785.92
121	26	35751.4	40448		121	26	51485.5	38803.5		121	26	2845.54	8883.2
122	4	34496	40464		122	4	32128	38875.4		122	4	1920	8918.71
123	23	32267.1	40537.6		123	23	47037.2	39381.3		123	23	1346.78	9123.84
124	43	50140.3	40543		124	43	53956.5	39474.3		124	43	37298.6	9164.11
125	22	39645.1	40674.7		125	22	54423.3	39648		125	22	2746.18	9431.84
126	4	40256	40808.7		126	4	32704	39768.9		126	4	8640	9534.69
127	14	50358.9	40981.3		127	14	45696	39771.8		127	14	10349.7	9574.4
128	13	35229.5	41098.7		128	13	51278.8	39864.9		128	13	2481.23	9593.26
129	19	31137.7	41222		129	19	52453.1	39909.1		129	19	4823.58	9847.47
130	31	48598.7	41239.3		130	31	52504.8	39948.2		130	31	2386.58	10270.1
131	26	48374.2	41312		131	26	42663.4	40091.8		131	26	10653.5	10281.3
132	30	41548.8	41318.4		132	30	46976	40096.4		132	30	17177.6	10293.6
133	22	40808.7	41344		133	22	38306.9	40206.2		133	22	3234.91	10349.7
134	40	39916.8	41381.6		134	40	49043.2	40267.3		134	40	38022.4	10538.7
135	12	35072	41386.7		135	12	30165.3	40307.6		135	12	12714.7	10566.6
136	134	48181.5	41427.5		136	134	50353.7	40316.3		136	134	26041.3	10584.6
137	9	44970.7	41488.8		137	9	45852.4	40373.7		137	9	20593.8	10598.4
138	36	38976	41548.8		138	36	40206.2	40439.7		138	36	18894.2	10653.5
139	60	42312.5	41606.7		139	60	37410.1	40555.3		139	60	22732.8	10666.7
140	63	47819.2	41639.4		140	63	54881.5	40571.3		140	63	32759.9	10788.6
141	30	38766.9	41656.3		141	30	33792	40640		141	30	17271.5	10917.6
142	16	40464	41682.3		142	16	48304	40891.1		142	16	3280	11157.3
143	63	45702.1	41744.3		143	63	39948.2	40960		143	63	33341	11272.5
144	7	33609.1	41753.6		144	7	53357.7	41216		144	7	15908.6	11401.8
145	38	40320	41766.8		145	38	33205.9	41264		145	38	33724.6	11462.4
146	55	46899.2	41844.4		146	55	45712.3	41309.9		146	55	15099.3	11816.4
147	139	50273.6	41930.5		147	139	44177.5	41388.8		147	139	34292.9	12100.3
148	30	46139.7	41998.8		148	30	43869.9	41447.8		148	30	3831.47	12187.1
149	48	50816	42061.3		149	48	54469.3	41472		149	48	2256	12469.3
150	8	39104	42097.8		150	8	32384	41494.5		150	8	46368	12714.7
151	53	45432.8	42262.3		151	53	35970.4	41528.9		151	53	51885.9	12714.7
152	6	26794.7	42276.6		152	6	5930.67	41576.7		152	6	43392	12942.2
153	136	48146.8	42312.5		153	136	40555.3	41619.9		153	136	46959.1	13428
154	32	45488	42313.1		154	32	48248	41693.9		154	32	2160	13598.1
155	23	41427.5	42325.3		155	23	31309.9	41728		155	23	6644.87	13760
156	37	46086.9	42332.7		156	37	42440.6	41761.4		156	37	50176	13770.1
157	5	33433.6	42376.5		157	5	27852.8	41773.2		157	5	19763.2	13809.8
158	20	44787.2	42428.6		158	20	46336	41826.5		158	20	3276.8	14073.4
159	22	39505.5	42572.8		159	22	21317.8	42240		159	22	62859.6	14115.1
160	159	49044.1	42575.6		160	159	39771.8	42440.6		160	159	29090.6	14716.5
161	32	47368	42652.4		161	32	43672	42511.2		161	32	16608	14906.2
162	4	41344	42951.8		162	4	47744	42581.3		162	4	7424	14964.4
163	22	41844.4	42976		163	22	22539.6	42663.4		163	22	14906.2	15099.3
164	24	47584	43043.7		164	24	37322.7	42752		164	24	7253.33	15220.8
165	34	47736.5	43139.7		165	34	46795.3	42803.2		165	34	6708.71	15312.6
166	43	43043.7	43264		166	43	41728	42809.5		166	43	3625.67	15837.9
167	7	35510.9	43349.3		167	7	30610.3	42918.7		167	7	45019.4	15843.6
168	26	48157.5	43394.8		168	26	33516.3	42919		168	26	6134.15	15908.6
169	7	36900.6	43460		169	7	16018.3	42956.8		169	7	8155.43	15923.8
170	51	34002.8	43476.4		170	51	23075.1	43116.1		170	51	7363.77	16550
171	47	43476.4	43502.9		171	47	32849.7	43130.4		171	47	17168.3	16608
172	8	34240	43534.2		172	8	12640	43158.8		172	8	31712	16704
173	19	45190.7	43648		173	19	33293.5	43176.1		173	19	7626.1	16861.9
174	96	45210.7	43684.1		174	96	32909.3	43310.5		174	96	36405.3	16951.7
175	97	40543	43724.8		175	97	32955.4	43313.2		175	97	6450.14	17033.8
176	27	43349.3	43746.5		176	27	37660.4	43337.1		176	27	15843.6	17168.3
177	35	44895.1	43904		177	35	38707.2	43414.6		177	35	4293.49	17177.6
178	19	38629.1	43953.2		178	19	35098.9	43440		178	19	4473.26	17271.5
179	18	37304.9	43968		179	18	20992	43472		179	18	45866.7	17413.4
180	11	38562.9	43975.9		180	11	17384.7	43483.4		180	11	4514.91	17517.7
181	14	39789.7	43984		181	14	18340.6	43672		181	14	10788.6	17992.7
182	16	43904	44048.7		182	16	29552	43682.3		182	16	7136	18408.3
183	5	36966.4	44057.8		183	5	2048	43711.5		183	5	1740.8	18433.5
184	6	35968	44117.3		184	6	17322.7	43746.5		184	6	3925.33	18602.7
185	5	23705.6	44125.1		185	5	10393.6	43763.2		185	5	3481.6	18720.7
186	72	48920.9	44216.9		186	72	44480	43831.7		186	72	28071.1	18894.2
187	5	38195.2	44240		187	5	358.4	43869.9		187	5	3123.2	19020.8
188	329	51479.3	44373.3		188	329	45042.8	43885		188	329	42281.2	19507.2
189	46	50955.1	44381.9		189	46	42919	43907.7		189	46	49330.1	19763.2
190	22	37701.8	44409.6		190	22	30778.2	44019.2		190	22	47639.3	20002.5
191	32	47352	44416		191	32	43440	44032		191	32	4592	20168.3
192	32	45256	44503.6		192	32	39648	44080.8		192	32	7960	20209.8
193	49	48760.2	44532.4		193	49	42809.5	44102.6		193	49	9534.69	20593.8
194	23	38511.3	44538.9		194	23	28182.3	44177.5		194	23	2059.13	20657.2
195	56	46733.7	44544		195	56	47954.3	44194.9		195	56	1750.86	20696.6
196	22	38621.1	44585		196	22	26740.4	44231.1		196	22	5736.73	21187.8
197	18	38840.9	44706.5		197	18	39864.9	44411.6		197	18	7793.78	21655
198	9	32881.8	44733.9		198	9	4408.89	44453.9		198	9	2360.89	21766
199	20	40537.6	44783.5		199	20	40640	44480		199	20	52864	22016
200	56	46313.1	44787.2		200	56	39474.3	44544		200	56	3689.14	22205.9
201	70	39654.4	44811.1		201	70	40316.3	44578.6		201	70	5076.11	22480.7
202	17	41381.6	44895.1		202	17	24545.9	44760.6		202	17	13598.1	22688
203	24	48096	44970.7		203	24	46570.7	44986.2		203	24	3413.33	22732.8
204	46	44048.7	45004.8		204	46	36641.4	45042.8		204	46	3055.3	22842.2
205	24	41386.7	45044.9		205	24	32256	45083.7		205	24	18602.7	22958.8
206	17	33611.3	45095.8		206	17	43414.6	45168.3		206	17	10917.6	23040
207	14	38985.1	45109		207	14	33700.6	45366.3		207	14	3876.57	23168
208	7	33316.6	45126.3		208	7	24612.6	45426.5		208	7	31488	23195.8
209	5	30259.2	45128		209	5	8038.4	45447.5		209	5	55603.2	23229.5
210	105	50753.8	45190.7		210	105	43907.7	45568		210	105	7338.67	23688.5
211	54	47805.6	45199.6		211	54	43885	45594.6		211	54	2721.18	23776
212	139	49245.9	45210.7		212	139	43711.5	45604.6		212	139	39860.5	23795.8
213	24	39882.7	45212.4		213	24	24288	45680		213	24	51573.3	23873.6
214	17	40252.2	45215.6		214	17	38550.6	45696		214	17	5270.59	24041.7
215	26	33890.5	45256		215	26	31163.1	45712.3		215	26	50658.5	24718.2
216	14	33664	45312		216	14	27648	45784.2		216	14	5796.57	25173.3
217	13	38242.5	45408.7		217	13	26308.9	45852.4		217	13	1516.31	25186.5
218	63	54255.7	45432.8		218	63	49538	45864.3		218	63	12942.2	25352
219	18	43534.2	45488		219	18	41528.9	45900.1		219	18	20209.8	25719.5
220	44	48331.6	45495.5		220	44	37184	46080		220	44	3083.64	25736.5
221	6	36608	45515.9		221	6	27392	46102.3		221	6	4693.33	25810.5
222	120	52770.1	45540		222	120	46498.1	46139.4		222	120	5128.53	26041.3
223	11	44544	45636.9		223	11	38167.3	46254.5		223	11	3863.27	26289.8
224	55	52033.2	45702.1		224	55	48290.9	46317		224	55	2843.93	26293.3
225	18	44216.9	45711.4		225	18	28657.8	46336		225	18	8234.67	26752
226	16	42976	45849.6		226	16	33728	46432		226	16	4832	26945.2
227	16	41312	45872.3		227	16	41472	46498.1		227	16	5264	27587
228	52	45636.9	45926.4		228	52	40891.1	46511		228	52	7556.92	27807.5
229	53	50919.8	46028.8		229	53	41447.8	46563.6		229	53	3279.7	28071.1
230	137	43975.9	46086.9		230	137	36527.7	46570.7		230	137	12187.1	29090.6
231	6	37034.7	46139.7		231	6	25941.3	46734.9		231	6	2901.33	29123.8
232	15	47325.9	46142.3		232	15	35959.5	46786.6		232	15	25719.5	29215.4
233	57	47404.9	46212.4		233	57	41494.5	46795.3		233	57	3224.7	29241.5
234	56	49545.1	46237.5		234	56	46139.4	46901.2		234	56	4082.29	30051
235	31	47640.8	46284.8		235	31	40439.7	46934.9		235	31	34105.8	30141.9
236	29	47766.1	46299.9		236	29	44102.6	46976		236	29	6850.21	30424
237	66	50319.5	46313.1		237	66	47356.1	47037.2		237	66	2133.33	30759
238	36	37696	46350.2		238	36	22449.8	47104		238	36	32000	30992.8
239	59	45515.9	46450.9		239	59	38803.5	47251.2		239	59	34750.9	31065.6
240	48	39413.3	46500.6		240	48	26362.7	47356.1		240	48	38400	31488
241	212	50767.7	46562.2		241	212	46934.9	47497.4		241	212	29215.4	31712
242	25	45711.4	46604.8		242	25	38584.3	47578.1		242	25	8785.92	31782.8
243	57	49610.1	46702.7		243	57	48559.2	47697.9		243	57	15220.8	32000
244	72	45212.4	46733.7		244	72	35352.9	47744		244	72	53571.6	32577.1
245	50	44538.9	46740.6		245	50	558.08	47850.4		245	50	44815.4	32759.9
246	65	46237.5	46782.7		246	65	35922.7	47954.3		246	65	22480.7	33280
247	30	38860.8	46899.2		247	30	21649.1	48032		247	30	65280	33341
248	27	42097.8	46949.1		248	27	20992	48051.2		248	27	43633.8	33724.6
249	25	36167.7	47136		249	25	20521	48248		249	25	64163.8	34105.8
250	46	39540.9	47180.5		250	46	38600.3	48290.9		250	46	24041.7	34292.9
251	20	46604.8	47325.9		251	20	48601.6	48304		251	20	49331.2	34424.3
252	72	49091.6	47352		252	72	39768.9	48491.2		252	72	36060.4	34750.9
253	49	46450.9	47368		253	49	43337.1	48559.2		253	49	5903.67	34990.9
254	15	37563.7	47404.9		254	15	19490.1	48594.8		254	15	25736.5	35264
255	43	46562.2	47437.1		255	43	42918.7	48601.6		255	43	10293.6	35620.6
256	18	42325.3	47484.5		256	18	44231.1	48679.1		256	18	13809.8	35680
257	116	50253.2	47537.9		257	116	54247.7	48916.1		257	116	8626.76	35840
258	28	41682.3	47584		258	28	27364.6	48941		258	28	35620.6	36060.4
259	66	48678.8	47640.8		259	66	44986.2	48981.3		259	66	52332.6	36405.3
260	43	41222	47653.1		260	43	46734.9	49043.2		260	43	21766	36839.3
261	29	46212.4	47699.5		261	29	31523.3	49432		261	29	60566.1	37105.8
262	84	39978.7	47736.5		262	84	42511.2	49538		262	84	15923.8	37298.6
263	12	30698.7	47766.1		263	12	1749.33	49549.2		263	12	65280	38022.4
264	45	51450.3	47805.6		264	45	51074.8	49600		264	45	24718.2	38400
265	31	46740.6	47807.1		265	31	40373.7	49700.6		265	31	6086.19	38546.3
266	64	49920	47819.2		266	64	50776	49728		266	64	5488	38886.6
267	170	46299.9	47862.5		267	170	42803.2	49781.3		267	170	18433.5	38912
268	38	46949.1	47944.8		268	38	39909.1	49840.4		268	38	9593.26	39850.7
269	41	42951.8	47998.4		269	41	43682.3	50044.1		269	41	58405.5	39860.5
270	26	39502.8	48096		270	26	35603.7	50116.9		270	26	44868.9	40435.1
271	74	49037.8	48146.8		271	74	48491.2	50296.2		271	74	9164.11	40917.9
272	15	42376.5	48157.5		272	15	28962.1	50334.8		272	15	12100.3	41203.5
273	453	54556.3	48181.5		273	453	54225.7	50353.7		273	453	30141.9	41314.3
274	14	31213.7	48281.6		274	14	21741.7	50542.9		274	14	62537.1	41654.9
275	40	50489.6	48331.6		275	40	52480	50722.9		275	40	1708.8	41777.8
276	63	50391.4	48374.2		276	63	50988.7	50776		276	63	27587	42281.2
277	119	45540	48401.7		277	119	48594.8	50826.8		277	119	21187.8	42760.5
278	40	48281.6	48440.9		278	40	43763.2	50840		278	40	31065.6	42792
279	32	40072	48444.1		279	32	43472	50900.3		279	32	4128	42989.7
280	26	43746.5	48598.7		280	26	43313.2	50938.9		280	26	10584.6	43392
281	19	42428.6	48619.5		281	19	33360.8	50977.7		281	19	4742.74	43633.8
282	110	54663	48657.4		282	110	50722.9	50988.7		282	110	26945.2	44224
283	15	34747.7	48659.3		283	15	16947.2	51074.8		283	15	23688.5	44447.4
284	112	54157.7	48678.8		284	112	55161.1	51200		284	112	41314.3	44537.1
285	45	46028.8	48760.2		285	45	41619.9	51278.8		285	45	25810.5	44815.4
286	22	44416	48920.9		286	22	45568	51306.7		286	22	2373.82	44868.9
287	50	46284.8	49037.8		287	50	50938.9	51393.2		287	50	2703.36	45019.4
288	44	49181.1	49044.1		288	44	46254.5	51416.7		288	44	22842.2	45603.8
289	40	44409.6	49091.6		289	40	41388.8	51485.5		289	40	11462.4	45866.7
290	27	47862.5	49181.1		290	27	46317	51603.8		290	27	2123.85	45906.1
291	25	44585	49245.9		291	25	38154.2	51664		291	25	5550.08	46368
292	29	48401.7	49363.2		292	29	49549.2	51934.8		292	29	1915.59	46658.7
293	19	38440.4	49390.5		293	19	33778.5	51987.7		293	19	13770.1	46959.1
294	9	35072	49545.1		294	9	25571.6	52453.1		294	9	3498.67	47639.3
295	4	45312	49610.1		295	4	42752	52480		295	4	4928	48426.7
296	9	36522.7	49920		296	9	58538.7	52504.8		296	9	2929.78	48539.2
297	37	47484.5	49951.3		297	37	45083.7	52672.7		297	37	4518.05	48910.2
298	33	44125.1	50101.3		298	33	58817.9	52980.6		298	33	2327.27	49330.1
299	16	47136	50140.3		299	16	41264	53109.3		299	16	2624	49331.2
300	38	50411.8	50253.2		300	38	53658.9	53130.7		300	38	3617.68	50176
301	14	46500.6	50273.6		301	14	41216	53357.7		301	14	17517.7	50658.5
302	62	44783.5	50319.5		302	62	57484.4	53658.9		302	62	10281.3	50704
303	46	29651.5	50358.9		303	46	14018.8	53835.3		303	46	16951.7	51438.3
304	23	42262.3	50391.4		304	23	40091.8	53956.5		304	23	20168.3	51573.3
305	39	43953.2	50411.8		305	39	38623.2	54096.5		305	39	23873.6	51885.9
306	102	47944.8	50489.6		306	102	45447.5	54225.7		306	102	41203.5	52332.6
307	4	33536	50753.8		307	4	10368	54247.7		307	4	13760	52864
308	99	41766.8	50767.7		308	99	43176.1	54423.3		308	99	40435.1	53571.6
309	16	32528	50816		309	16	21296	54469.3		309	16	60192	54504.7
310	79	51433.3	50919.8		310	79	50334.8	54510.3		310	79	40917.9	55603.2
311	18	42652.4	50939		311	18	56803.6	54881.5		311	18	12714.7	56896.9
312	8	27808	50955.1		312	8	7456	54954.7		312	8	64800	58405.5
313	8	31040	51093.3		313	8	8960	55080.4		313	8	59392	59392
314	106	45872.3	51433.3		314	106	45594.6	55161.1		314	106	45906.1	60192
315	161	38609.9	51450.3		315	161	38147.2	55360		315	161	38886.6	60566.1
316	142	43684.1	51479.3		316	142	37377.8	56019.5		316	142	46658.7	60708.6
317	54	46350.2	51527.1		317	54	44453.9	56576		317	54	37105.8	60974.5
318	33	51727.5	51727.5		318	33	51200	56803.6		318	33	48539.2	62537.1
319	98	48444.1	52033.2		319	98	46511	57414.3		319	98	42989.7	62859.6
320	50	48619.5	52339.4		320	50	47697.9	57484.4		320	50	45603.8	63053.9
321	32	55488	52770.1		321	32	49432	57696		321	32	42792	63667.2
322	40	49363.2	53578.7		322	40	47251.2	57728		322	40	44224	64163.8
323	36	48440.9	54157.7		323	36	46563.6	58538.7		323	36	41777.8	64317
324	37	46702.7	54255.7		324	37	45900.1	58817.9		324	37	44537.1	64800
325	48	53578.7	54556.3		325	48	53130.7	58965.3		325	48	50704	65280
326	32	38560	54663		326	32	34608	60360.3		326	32	30424	65280
327	21	37046.9	55488		327	21	44080.8	64896		327	21	38546.3	65280

## Sheet: SiO2-PDMAI-2
1	39	39719.4	24618.7		1	39	58853.7	1834.67		1	39	21858.5	78.222
2	92	37982.6	25920		2	92	61979.8	1858.78		2	92	23151.3	89.043
3	36	38684.4	26624		3	36	65009.8	1947.15		3	36	1500.44	128
4	6	31530.7	26688		4	6	63914.7	2005.33		4	6	2730.67	196.923
5	13	48128	27325.2		5	13	2028.31	2028.31		5	13	196.923	418.133
6	5	34662.4	27392		6	5	65280	2181.12		6	5	1638.4	426.667
7	8	37504	27605.3		7	8	65280	2282.67		7	8	1216	426.667
8	33	48981.3	28480		8	33	1947.15	2304		8	33	581.818	512
9	65	42153.4	28566.6		9	65	58998.2	2995.2		9	65	27844.9	540.444
10	48	38997.3	28711.4		10	48	55824	3072		10	48	27941.3	554.667
11	8	29600	28889.6		11	8	53152	3259.73		11	8	20576	581.818
12	36	50176	29600		12	36	2282.67	3328		12	36	78.222	592.842
13	7	34450.3	30324.4		13	7	41691.4	3701.33		13	7	57929.1	669.538
14	29	44385.1	30329.9		14	29	57114.5	4761.6		14	29	32512	682.667
15	60	47820.8	30345.8		15	60	57036.8	4890.48		15	60	27328	704
16	9	31857.8	30372.6		16	9	54641.8	6617.6		16	9	16241.8	704
17	15	40977.1	30378.7		17	15	3259.73	6707.2		17	15	989.867	709.818
18	6	34389.3	30573.7		18	6	14464	9435.43		18	6	61610.7	716.8
19	143	43324.9	30592		19	143	60639.8	11157.3		19	143	35174	727.579
20	13	32413.5	30668.8		20	13	50825.8	13632		20	13	4844.31	793.6
21	38	41829.1	30822.4		21	38	61332.2	13784.2		21	38	45790.3	798.118
22	16	33904	31462.4		22	16	65184	14006.9		22	16	7952	827.077
23	22	41809.5	31516.4		23	22	52852.4	14418.1		23	22	3362.91	857.6
24	29	48075	31530.7		24	29	4890.48	14464		24	29	2630.62	874.667
25	31	39911.2	31530.7		25	31	54024.3	15424		25	31	41017.8	881.778
26	4	31872	31530.7		26	4	2304	16220.2		26	4	1728	888.471
27	13	37395.7	31547.1		27	13	58722.5	17526.2		27	13	23118.8	890.435
28	30	40516.3	31573.3		28	30	49024	19072		28	30	24678.4	979.478
29	7	42386.3	31658.7		29	7	51163.4	19840		29	7	5229.71	989.867
30	20	33100.8	31701.3		30	20	49241.6	21481.7		30	20	27289.6	1034.67
31	6	32469.3	31857.8		31	6	64810.7	21504		31	6	426.667	1206.86
32	10	30822.4	31872		32	10	58060.8	22256.3		32	10	793.6	1216
33	10	30592	32113.8		33	10	55219.2	24427.2		33	10	4326.4	1248
34	9	33365.3	32170.7		34	9	56661.3	25995.6		34	9	881.778	1280
35	132	49022.1	32301.5		35	132	57477.8	26137.6		35	132	6233.21	1280
36	13	53582.8	32310.3		36	13	61833.8	26552.9		36	13	3032.61	1308.44
37	27	37404.4	32384		37	27	54632.3	26926.5		37	27	3887.41	1316.57
38	27	39461.9	32396.4		38	27	3328	27605.3		38	27	540.444	1382.4
39	89	34893.7	32413.5		39	89	57070.7	28006.4		39	89	36150.7	1440
40	24	31701.3	32469.3		40	24	51445.3	28552		40	24	5002.67	1470.44
41	14	41106.3	32640		41	14	14006.9	29482.7		41	14	9856	1495.58
42	24	44298.7	32682.7		42	24	59125.3	30423.6		42	24	7104	1500.44
43	14	34358.9	32698.2		43	14	53778.3	30952		43	14	17920	1501.87
44	12	34432	32887.1		44	12	57813.3	31680		44	12	874.667	1513.93
45	27	34607.4	33024		45	27	58007.7	34218.7		45	27	11614.8	1616.46
46	5	35020.8	33045.3		46	5	51660.8	34247.1		46	5	19712	1638.4
47	10	31462.4	33100.8		47	10	54912	34918.4		47	10	716.8	1728
48	45	36130.1	33100.8		48	45	58806	35016.5		48	45	11292.4	1730.56
49	24	42688	33126.4		49	24	3701.33	36068.6		49	24	554.667	1843.2
50	4	25920	33177.6		50	4	15424	36136.4		50	4	20224	2007.27
51	19	39558.7	33365.3		51	19	54797.5	36138.7		51	19	9094.74	2121.14
52	26	31547.1	33597		52	26	47379.7	37528.4		52	26	7443.69	2240
53	23	36775	33626.4		53	23	55262.6	37650.3		53	23	890.435	2294.15
54	60	47419.7	33638.4		54	60	35016.5	37668.6		54	60	9770.67	2403.8
55	15	30668.8	33904		55	15	47206.4	37790.5		55	15	5717.33	2508.8
56	16	39520	34116.3		56	16	49984	37906.3		56	16	25456	2630.62
57	15	38621.9	34176		57	15	52940.8	38423.3		57	15	2508.8	2730.67
58	11	35560.7	34358.9		58	11	43776	38424.6		58	11	3607.27	2768
59	12	33045.3	34389.3		59	12	11157.3	38445.2		59	12	704	2831.06
60	13	30345.8	34432		60	13	17526.2	38696.4		60	13	23906.5	2884.27
61	20	28889.6	34450.3		61	20	48819.2	38738.6		61	20	4646.4	2906.35
62	17	40267.3	34560		62	17	52043.3	38893		62	17	5481.41	3032.61
63	44	39982.5	34607.4		63	44	52532.4	38976		63	44	2007.27	3095.27
64	29	40527.4	34616.9		64	29	45117.8	39113.1		64	29	23145.9	3128.89
65	5	33126.4	34662.4		65	5	44083.2	39175.5		65	5	4505.6	3185.78
66	11	30324.4	34706.3		66	11	43729.5	39274.7		66	11	3095.27	3233.68
67	36	44956.4	34773.3		67	36	58040.9	39296		67	36	25507.6	3347.69
68	27	43406.2	34893.7		68	27	52631.7	39817		68	27	6930.96	3362.91
69	5	38246.4	34996.1		69	5	48896	40083.2		69	5	1382.4	3381.89
70	133	45129.1	35020.8		70	133	52855.3	40251.1		70	133	20674.4	3425.52
71	9	32682.7	35072		71	9	42695.1	40271.4		71	9	3185.78	3532.8
72	49	35719.8	35091.7		72	49	22256.3	40362.7		72	49	2121.14	3544
73	16	32384	35485.5		73	16	43456	40800		73	16	6368	3607.27
74	30	44757.3	35498.7		74	30	54024.5	40917.3		74	30	6434.13	3726.22
75	21	41764.6	35537.5		75	21	53138.3	41216		75	21	3425.52	3887.41
76	6	38442.7	35560.7		76	6	60586.7	41386.7		76	6	5418.67	3904
77	33	41898.7	35648		77	33	51479.3	41395.2		77	33	25987.9	3925.33
78	19	38925.5	35693.7		78	19	36136.4	41442.6		78	19	12570.9	3959.47
79	36	46115.6	35719.8		79	36	52487.1	41588.4		79	36	1308.44	3975.53
80	10	38041.6	35769.4		80	10	56140.8	41655.4		80	10	1843.2	4061.09
81	38	36890.9	35987.2		81	38	46733.5	41691.4		81	38	3381.89	4096
82	17	28566.6	36096		82	17	38445.2	42692.9		82	17	3975.53	4326.4
83	26	42555.1	36130.1		83	26	54272	42695.1		83	26	827.077	4505.6
84	22	42880	36240		84	22	55005.1	42713.6		84	22	709.818	4544
85	19	40663.6	36551.1		85	19	59365.1	42782.1		85	19	727.579	4646.4
86	7	30573.7	36642.1		86	7	43593.1	43023.3		86	7	1316.57	4812.8
87	16	43328	36677.8		87	16	58272	43113.4		87	16	1248	4844.31
88	13	35091.7	36736		88	13	45961.8	43356.2		88	13	21622.2	4970.45
89	16	40144	36775		89	16	47104	43411.3		89	16	48112	4992
90	82	51125.1	36778.7		90	82	58661.5	43443.2		90	82	1470.44	5002.67
91	68	44754.8	36846.9		91	68	51188.7	43456		91	68	19896.5	5120
92	6	39338.7	36864		92	6	57173.3	43593.1		92	6	5162.67	5145.6
93	20	37056	36890.9		93	20	47232	43729.5		93	20	16806.4	5162.67
94	16	39584	36894.1		94	16	40800	43776		94	16	11120	5168.76
95	19	43735.6	37000.5		95	19	46928.8	43818.7		95	19	11560.4	5229.71
96	19	42967.6	37056		96	19	53032.4	43911.2		96	19	592.842	5306.18
97	32	48840	37120		97	32	51352	44003.6		97	32	3544	5376
98	23	40893.2	37210.4		98	23	45289.7	44083.2		98	23	979.478	5418.67
99	26	50569.8	37395.7		99	26	56930.5	44270.9		99	26	2294.15	5481.41
100	9	31516.4	37404.4		100	9	63032.9	44332.4		100	9	426.667	5677.18
101	6	32170.7	37444.3		101	6	53376	44544		101	6	682.667	5717.33
102	61	46021.2	37504		102	61	51149.6	44559.1		102	61	23434.5	5868.8
103	24	38304	37568		103	24	43818.7	44641.1		103	24	1034.67	6233.21
104	9	32113.8	37654.9		104	9	21504	44771.6		104	9	3128.89	6368
105	12	40661.3	37812.7		105	12	50432	44825.6		105	12	8832	6434.13
106	16	36240	37888		106	16	45824	45117.8		106	16	1440	6464
107	44	40011.6	37973.3		107	44	53341.1	45289.7		107	44	16209.5	6629.05
108	4	43584	37982.6		108	4	51968	45587.5		108	4	704	6668.8
109	26	48669.5	37997.7		109	26	51091.7	45824		109	26	3347.69	6784
110	63	44515.6	38041.6		110	63	51577.9	45841.1		110	63	16034.5	6926.22
111	10	38272	38246.4		111	10	50816	45961.8		111	10	5145.6	6930.96
112	27	44525	38257.8		112	27	53674.7	45969.9		112	27	7518.81	7065.6
113	17	33626.4	38272		113	17	47631.1	46016		113	17	5677.18	7082.67
114	122	40234	38304		114	122	47848.9	46080		114	122	45866	7104
115	12	36864	38442.7		115	12	39274.7	46201.9		115	12	3925.33	7320
116	43	46562.2	38621.9		116	43	48913.9	46565.1		116	43	12728.6	7443.69
117	27	34996.1	38630.4		117	27	38893	46733.5		117	27	19749.9	7518.81
118	142	39409.6	38684.4		118	142	39817	46928.8		118	142	51030.5	7777.52
119	29	35769.4	38688		119	29	50617.4	47091.8		119	29	27445	7785.41
120	25	42485.8	38720		120	25	16220.2	47104		120	25	53401.6	7792.64
121	20	39782.4	38784		121	20	6617.6	47194.5		121	20	33344	7952
122	23	48128	38821.6		122	23	1858.78	47206.4		122	23	89.043	8832
123	48	49893.3	38892.3		123	48	52522.7	47232		123	48	15141.3	8844.8
124	33	32310.3	38925.5		124	33	26926.5	47379.7		124	33	30836.4	8960
125	78	45118.4	38952.4		125	78	14418.1	47409.5		125	78	58653.5	9094.74
126	20	40857.6	38997.3		126	20	51212.8	47626.2		126	20	3904	9216
127	12	45845.3	39248.8		127	12	51477.3	47631.1		127	12	7082.67	9653.68
128	6	24618.7	39270.4		128	6	19072	47722.7		128	6	64000	9770.67
129	67	44498.1	39331.8		129	67	41655.4	47744		129	67	58952.6	9856
130	22	34176	39338.7		130	22	38423.3	47805		130	22	65210.2	9856
131	88	44689.5	39367.1		131	88	49445.8	47848.9		131	88	42469.8	9920
132	61	41551.7	39409.6		132	61	41442.6	47931.1		132	61	61721.2	10208
133	30	37444.3	39461.9		133	30	53307.7	48052.1		133	30	42103.5	10459.4
134	16	42896	39497.1		134	16	53424	48105.1		134	16	6464	10547.2
135	87	51058.8	39520		135	87	51297.1	48220.2		135	87	50764.5	10686.7
136	5	42137.6	39558.7		136	5	4761.6	48326.4		136	5	53964.8	11036.4
137	159	46621	39584		137	159	43911.2	48472.3		137	159	60216.4	11069.4
138	52	40448	39719.4		138	52	38424.6	48513.6		138	52	62163.7	11120
139	12	35498.7	39782.4		139	12	52800	48618.1		139	12	40810.7	11146.8
140	68	44005.6	39882.1		140	68	49332.7	48622.9		140	68	20156.2	11292.4
141	80	43232	39911.2		141	80	55984	48819.2		141	80	16480	11520
142	68	45714.8	39982.5		142	68	51456	48819.2		142	68	32658.8	11560.4
143	20	41113.6	40011.6		143	20	44825.6	48896		143	20	21632	11590.6
144	12	41557.3	40098.1		144	12	47722.7	48913.9		144	12	28309.3	11614.8
145	6	31530.7	40144		145	6	29482.7	49024		145	6	32170.7	12179.4
146	6	31530.7	40149.3		146	6	34218.7	49152		146	6	18474.7	12570.9
147	4	37888	40199.8		147	4	54080	49241.6		147	4	4544	12617.1
148	14	30372.6	40234		148	14	37906.3	49254.4		148	14	37376	12728.6
149	65	35485.5	40267.3		149	65	47805	49332.7		149	65	23028.2	13568
150	17	37210.4	40448		150	17	58157.2	49382.4		150	17	888.471	14592
151	45	32301.5	40472		151	45	13784.2	49408		151	45	62805.3	15141.3
152	21	30329.9	40516.3		152	21	46201.9	49445.8		152	21	23332.6	15688.1
153	17	41697.9	40527.4		153	17	60355.8	49856		153	17	798.118	16034.5
154	64	50644	40583.5		154	64	55172	49879		154	64	7320	16209.5
155	137	48585.8	40633.4		155	137	52603.3	49984		155	137	18796.4	16241.8
156	9	38257.8	40661.3		156	9	44771.6	50041.3		156	9	33735.1	16289.3
157	19	43237.1	40663.6		157	19	30423.6	50080.6		157	19	6629.05	16370.5
158	86	44213.6	40691.2		158	86	45969.9	50150.4		158	86	27543.8	16480
159	59	45329.4	40765		159	59	51351.9	50304		159	59	2403.8	16622.9
160	17	37812.7	40857.6		160	17	44559.1	50323.7		160	17	23988.7	16806.4
161	20	41267.2	40893.2		161	20	34918.4	50432		161	20	21913.6	17897.2
162	4	34560	40977.1		162	4	56448	50568.5		162	4	11520	17920
163	9	34616.9	41106.3		163	9	34247.1	50617.4		163	9	56746.7	18096.8
164	40	48448	41113.6		164	40	48326.4	50816		164	40	30963.2	18181
165	155	45500.3	41267.2		165	155	51670.7	50825.8		165	155	18181	18432
166	6	42453.3	41318.4		166	6	1834.67	50946.6		166	6	128	18474.7
167	30	49160.5	41509.9		167	30	2005.33	50961.1		167	30	418.133	18787.6
168	10	33100.8	41551.7		168	10	50150.4	51065.4		168	10	64972.8	18796.4
169	4	32640	41557.3		169	4	49856	51091.7		169	4	20416	19712
170	7	43373.7	41557.3		170	7	59904	51140.9		170	7	1206.86	19749.9
171	11	33024	41697.9		171	11	41588.4	51149.6		171	11	63650.9	19896.5
172	20	40691.2	41708.3		172	20	58816	51163.4		172	20	857.6	20156.2
173	21	33597	41764.6		173	21	47091.8	51188.7		173	21	7777.52	20224
174	100	51706.9	41809.5		174	100	55265.3	51212.8		174	100	16289.3	20416
175	17	36894.1	41829.1		175	17	42782.1	51297.1		175	17	2831.06	20576
176	22	35537.5	41898.7		176	22	53573.8	51351.9		176	22	4061.09	20674.4
177	9	31573.3	41917.9		177	9	44003.6	51352		177	9	11036.4	21200.4
178	15	46643.2	41984		178	15	53913.6	51445.3		178	15	1280	21365.8
179	42	41557.3	42048		179	42	57057.5	51456		179	42	18096.8	21593
180	51	48855.8	42137.6		180	51	54774	51477.3		180	51	7785.41	21622.2
181	18	45809.8	42137.6		181	18	53134.2	51479.3		181	18	6926.22	21632
182	71	53111	42153.4		182	71	56453.4	51577.9		182	71	15688.1	21858.5
183	17	40583.5	42386.3		183	17	43113.4	51660.8		183	17	2906.35	21913.6
184	7	35693.7	42453.3		184	7	37668.6	51670.7		184	7	34925.7	22534.7
185	101	52675.2	42464		185	101	56337.7	51968		185	101	4970.45	23028.2
186	25	43151.4	42485.8		186	25	43356.2	52043.3		186	25	39731.2	23118.8
187	19	38952.4	42555.1		187	19	53221.1	52194.9		187	19	1495.58	23145.9
188	15	37000.5	42649.6		188	15	50568.5	52271.6		188	15	3959.47	23151.3
189	16	46496	42688		189	16	47744	52361.5		189	16	26560	23332.6
190	15	36846.9	42762.2		190	15	45841.1	52426.1		190	15	10547.2	23434.5
191	6	40149.3	42880		191	6	41386.7	52487.1		191	6	13568	23768
192	76	48697.3	42896		192	76	52426.1	52522.7		192	76	22534.7	23906.5
193	51	47129.1	42931.2		193	51	50080.6	52532.4		193	51	10686.7	23988.7
194	4	26624	42967.6		194	4	50304	52603.3		194	4	4992	24335.5
195	5	46336	43151.4		195	5	6707.2	52631.7		195	5	4812.8	24678.4
196	15	33638.4	43232		196	15	40362.7	52798.1		196	15	2884.27	24845.5
197	6	36778.7	43237.1		197	6	40917.3	52800		197	6	42410.7	25456
198	18	36551.1	43281.1		198	18	59491.6	52845.6		198	18	27534.2	25507.6
199	15	42137.6	43324.9		199	15	48622.9	52852.4		199	15	1501.87	25538.6
200	33	40199.8	43328		200	33	52968.7	52855.3		200	33	24335.5	25565.9
201	13	38892.3	43373.7		201	13	51140.9	52940.8		201	13	669.538	25987.9
202	25	45373.4	43406.2		202	25	48220.2	52968.7		202	25	1730.56	26058.4
203	35	46028.8	43535.5		203	35	48618.1	53020.4		203	35	1616.46	26381.8
204	14	34706.3	43584		204	14	37650.3	53032.4		204	14	28452.6	26560
205	8	42464	43735.6		205	8	46016	53134.2		205	8	9856	26948.9
206	30	40098.1	43899.6		206	30	49382.4	53138.3		206	30	25565.9	27289.6
207	42	37973.3	44005.6		207	42	37528.4	53152		207	42	36918.9	27328
208	108	48744.3	44041.8		208	108	53020.4	53221.1		208	108	59164.4	27445
209	33	43535.5	44213.6		209	33	52798.1	53307.7		209	33	12179.4	27534.2
210	236	51240.1	44298.7		210	236	52845.6	53341.1		210	236	50896.3	27543.8
211	98	47801.5	44382.8		211	98	44332.4	53376		211	98	29298.9	27844.9
212	27	41509.9	44385.1		212	27	57827.6	53424		212	27	37632	27941.3
213	15	43281.1	44498.1		213	15	56098.1	53516.2		213	15	16622.9	28309.3
214	106	44932.8	44515.6		214	106	43411.3	53573.8		214	106	50038.3	28452.6
215	171	45315	44525		215	171	48472.3	53674.7		215	171	51300.3	29298.9
216	34	38821.6	44689.5		216	34	39175.5	53778.3		216	34	57953.9	30088.5
217	8	38688	44754.8		217	8	55104	53913.6		217	8	36480	30836.4
218	18	27392	44757.3		218	18	27605.3	53959.1		218	18	18787.6	30963.2
219	134	45428.5	44932.8		219	134	48105.1	54024.3		219	134	48613.3	31831.9
220	198	45631.4	44956.4		220	198	47194.5	54024.5		220	198	32808.1	31895.7
221	14	37120	45118.4		221	14	39113.1	54080		221	14	65280	32170.7
222	74	48626.2	45129.1		222	74	55036.5	54197.2		222	74	26381.8	32512
223	10	38630.4	45315		223	10	2995.2	54272		223	10	14592	32578.1
224	9	39367.1	45329.4		224	9	53959.1	54632.3		224	9	512	32658.8
225	25	48066.6	45373.4		225	25	49254.4	54641.8		225	25	25538.6	32808.1
226	10	33177.6	45428.5		226	10	48819.2	54774		226	10	6784	33344
227	78	45728.8	45500.3		227	78	51065.4	54797.5		227	78	36555.5	33735.1
228	156	46829.9	45631.4		228	156	48513.6	54912		228	156	43866.3	33825.4
229	20	37568	45714.8		229	20	42713.6	55005.1		229	20	6668.8	34925.7
230	98	51004.1	45726.6		230	98	50946.6	55036.5		230	98	52258	35174
231	23	27325.2	45728.8		231	23	21481.7	55104		231	23	33825.4	36150.7
232	54	45762.4	45762.4		232	54	52361.5	55172		232	54	31895.7	36312.6
233	43	32887.1	45809.8		233	43	24427.2	55219.2		233	43	26058.4	36480
234	26	44041.8	45845.3		234	26	50323.7	55262.6		234	26	26948.9	36555.5
235	20	42649.6	46021.2		235	20	41395.2	55265.3		235	20	8844.8	36918.9
236	45	47456.7	46028.8		236	45	50961.1	55754.7		236	45	17897.2	37376
237	38	39882.1	46115.6		237	38	46565.1	55824		237	38	16370.5	37632
238	10	39270.4	46122.7		238	10	26137.6	55984		238	10	7065.6	39731.2
239	50	49100.8	46336		239	50	49879	56098.1		239	50	11069.4	40752.8
240	67	37654.9	46496		240	67	43023.3	56140.8		240	67	31831.9	40810.7
241	31	41917.9	46562.2		241	31	47409.5	56337.7		241	31	9653.68	41017.8
242	63	49993.1	46621		242	63	53516.2	56448		242	63	5168.76	42103.5
243	6	34773.3	46643.2		243	6	19840	56453.4		243	6	48512	42410.7
244	40	35987.2	46829.9		244	40	40083.2	56661.3		244	40	5868.8	42469.8
245	9	41984	46993.4		245	9	49152	56930.5		245	9	3726.22	43866.3
246	15	34116.3	47129.1		246	15	28006.4	57036.8		246	15	51251.2	45228.3
247	118	46993.4	47243.6		247	118	45587.5	57057.5		247	118	11146.8	45790.3
248	31	32396.4	47419.7		248	31	38738.6	57070.7		248	31	32578.1	45866
249	4	35648	47456.7		249	4	46080	57114.5		249	4	5120	46097.7
250	29	40633.4	47705.3		250	29	44641.1	57173.3		250	29	11590.6	47978.7
251	11	36677.8	47801.5		251	11	25995.6	57458.8		251	11	5376	48112
252	13	41708.3	47820.8		252	13	40251.1	57477.8		252	13	36312.6	48512
253	29	43899.6	48066.6		253	29	40271.4	57813.3		253	29	46097.7	48613.3
254	13	28711.4	48075		254	13	42692.9	57827.6		254	13	4096	48782.2
255	10	42931.2	48128		255	10	43443.2	58007.7		255	10	3532.8	50038.3
256	28	37997.7	48128		256	28	36068.6	58040.9		256	28	10459.4	50764.5
257	4	38784	48300.3		257	4	3072	58060.8		257	4	1280	50896.3
258	32	40472	48448		258	32	30952	58157.2		258	32	2768	51030.5
259	7	39497.1	48585.8		259	7	9435.43	58272		259	7	12617.1	51251.2
260	15	36642.1	48626.2		260	15	44270.9	58661.5		260	15	30088.5	51300.3
261	19	36096	48669.5		261	19	38696.4	58722.5		261	19	3233.68	52258
262	18	27605.3	48697.3		262	18	26552.9	58806		262	18	62407.1	53401.6
263	11	32698.2	48744.3		263	11	49408	58816		263	11	5306.18	53964.8
264	44	47243.6	48840		264	44	52194.9	58853.7		264	44	9216	55104
265	81	44382.8	48855.8		265	81	48052.1	58998.2		265	81	56787.8	56746.7
266	32	26688	48981.3		266	32	28552	59125.3		266	32	23768	56787.8
267	52	48300.3	49022.1		267	52	47931.1	59365.1		267	52	45228.3	57929.1
268	12	38720	49100.8		268	12	36138.7	59491.6		268	12	55104	57953.9
269	23	35072	49160.5		269	23	41216	59904		269	23	21593	58653.5
270	5	41318.4	49893.3		270	5	44544	60355.8		270	5	18432	58952.6
271	4	28480	49993.1		271	4	31680	60586.7		271	4	9920	59164.4
272	21	40765	50176		272	21	37790.5	60639.8		272	21	40752.8	60216.4
273	43	47705.3	50569.8		273	43	52271.6	61332.2		273	43	21200.4	61610.7
274	12	30378.7	50644		274	12	38976	61833.8		274	12	47978.7	61721.2
275	25	39331.8	51004.1		275	25	47626.2	61979.8		275	25	7792.64	62163.7
276	18	31658.7	51058.8		276	18	39296	63032.9		276	18	48782.2	62407.1
277	113	45726.6	51125.1		277	113	54197.2	63914.7		277	113	21365.8	62805.3
278	24	46122.7	51240.1		278	24	55754.7	64810.7		278	24	10208	63650.9
279	58	36736	51706.9		279	58	57458.8	65009.8		279	58	1513.93	64000
280	4	42048	52675.2		280	4	13632	65184		280	4	2240	64972.8
281	19	39248.8	53111		281	19	50041.3	65280		281	19	24845.5	65210.2
282	25	42762.2	53582.8		282	25	2181.12	65280		282	25	8960	65280

## Sheet: SiO2-PDMAI-3
1	35	32914.3	22848		1	35	60979.2	1024		1	35	10700.8	1768.73
2	7	31414.9	23186.3		2	7	62610.3	1649.78		2	7	13312	1938.29
3	11	30464	24661.3		3	11	49291.6	2133.33		3	11	51642.2	2517.33
4	23	44276.9	25024		4	23	15894.3	2313.14		4	23	8281.04	2525.09
5	6	35754.7	25824		5	6	64085.3	2962.29		5	6	7850.67	2816
6	38	31555.4	25984		6	38	55471.2	3618.13		6	38	20075.8	3553.88
7	4	39232	26656		7	4	9088	4053.33		7	4	36736	3730.29
8	18	33422.2	26834.3		8	18	59079.1	4061.41		8	18	10823.1	4057.6
9	8	30944	26956.8		9	8	60992	4448		9	8	5408	4172.8
10	7	28342.9	27178.7		10	7	56393.1	4522.67		10	7	15030.9	4454.4
11	15	34833.1	27192.9		11	15	62822.4	5483.79		11	15	8925.87	4952.28
12	4	28608	27426.9		12	4	62592	5745.78		12	4	15488	5063.11
13	7	33901.7	27648		13	7	38436.6	6290.29		13	7	52443.4	5408
14	10	30566.4	27776		14	10	46233.6	6562.91		14	10	22246.4	5811.2
15	106	37873.5	27861.3		15	106	50668.7	7454.12		15	106	46541.3	5930.67
16	66	41483.6	28196.6		16	66	46134.3	7481.6		16	66	57053.1	6445.71
17	86	38879.3	28233.1		17	86	48000	8294.4		17	86	41227.9	6570.67
18	4	22848	28342.9		18	4	30144	8512		18	4	23488	6630.4
19	40	34470.4	28608		19	40	52550.4	8632.89		19	40	43705.6	6758.4
20	5	33689.6	29001.1		20	5	53964.8	8675.56		20	5	6758.4	6784
21	28	39890.3	29143.6		21	28	51693.7	8970.67		21	28	43318.9	6838.86
22	70	34640.5	29235.2		22	70	44024.7	9088		22	70	49075.2	6848
23	13	36273.2	29312		23	13	55374.8	9272.89		23	13	11736.6	7065.6
24	45	35601.1	29593.6		24	45	48753.8	9600		24	45	29457.1	7360
25	16	34624	29674.2		25	16	51760	9776.55		25	16	23840	7411.51
26	44	37981.1	29952		26	44	48465.5	9984		26	44	48448	7745.64
27	18	40704	30187.2		27	18	56177.8	10066.1		27	18	39253.3	7793.78
28	24	39680	30208		28	24	44757.3	12240		28	24	41248	7795.2
29	9	38627.6	30233.6		29	9	46904.9	12253.1		29	9	27619.6	7810.98
30	8	26656	30386.7		30	8	38592	13104		30	8	31552	7840
31	5	42854.4	30464		31	5	1024	14107.4		31	5	7065.6	7850.67
32	10	40294.4	30464		32	10	36582.4	14250.7		32	10	15334.4	7879.74
33	27	41509.9	30540.8		33	27	52318.8	14250.7		33	27	12544	8192
34	5	40448	30564.6		34	5	49510.4	14731.6		34	5	4454.4	8204.55
35	9	33877.3	30566.4		35	9	48554.7	15195.4		35	9	24746.7	8281.04
36	90	40177.8	30642.1		36	90	48830.6	15616		36	90	36204.1	8318.15
37	43	47729.1	30720		37	43	56385.5	15894.3		37	43	7810.98	8444.72
38	64	41140	30724.4		38	64	51420	16588.8		38	64	7360	8631.8
39	42	45799.6	30944		39	42	52022.9	17137.5		39	42	27593.1	8667.43
40	41	35434.1	31075.6		40	41	50269.7	17334.9		40	41	7411.51	8722.96
41	14	28196.6	31175.1		41	14	2962.29	17541.6		41	14	65280	8797.09
42	267	37687.6	31360		42	267	39586	17600		42	267	51967	8907.03
43	47	29674.2	31394.9		43	47	19456	17712		43	47	48177	8925.87
44	55	43077.8	31414.9		44	55	52293.8	18602.7		44	55	9658.18	8977.26
45	9	42382.2	31419.7		45	9	2133.33	19236.6		45	9	42666.7	8983.27
46	7	38290.3	31462.4		46	7	50907.4	19456		46	7	3730.29	9013.58
47	44	44340.4	31475.8		47	44	53509.8	21063.7		47	44	25489.5	9024.95
48	10	26956.8	31488		48	10	54220.8	21211.4		48	10	26316.8	9138.09
49	44	37317.8	31522.1		49	44	46004.4	22425.6		49	44	12206.5	9150.98
50	40	41164.8	31555.4		50	40	51462.4	22943.1		50	40	33190.4	9373.54
51	4	38080	31691.5		51	4	37376	23375.2		51	4	6848	9545.14
52	32	34136	32409.6		52	32	41112	23978.7		52	32	26624	9606.09
53	31	36277.7	32460.8		53	31	54841.8	24128		53	31	20116.6	9619.06
54	86	40522.4	32581.3		54	86	52096	24320		54	86	18673.1	9658.18
55	20	32729.6	32729.6		55	20	48166.4	24729.6		55	20	33420.8	9679.24
56	71	36272.7	32749.7		56	71	41172.7	25088		56	71	41576.6	9879.27
57	43	43353.3	32808.2		57	43	54688.7	25303.6		57	43	9013.58	10527.5
58	18	33479.1	32857.6		58	18	45838.2	25362.3		58	18	7793.78	10639.4
59	198	37351.4	32899.5		59	198	45909.3	25543.1		59	198	45710.2	10700.8
60	57	46596.5	32908.8		60	57	46475.2	25961.4		60	57	40825.3	10823.1
61	25	32409.6	32914.3		61	25	56688.6	25992.3		61	25	20869.1	10865.8
62	18	48753.8	32928		62	18	1649.78	26397.5		62	18	10865.8	10956.8
63	57	41476.5	33005.7		63	57	47521.7	26697.1		63	57	20569.8	11468.8
64	25	35420.2	33058.9		64	25	32153.6	26770.3		64	25	58818.6	11736.6
65	94	52804.1	33109.3		65	94	54800.3	27414.3		65	94	9619.06	12206.5
66	12	41130.7	33110		66	12	43861.3	28496.8		66	12	12266.7	12216.7
67	41	49364.3	33194.7		67	41	51381.1	28778.1		67	41	13699.1	12266.7
68	39	44189.5	33298.3		68	39	52191.2	28787.2		68	39	7745.64	12544
69	14	39734.9	33422.2		69	14	41618.3	29201.1		69	14	6838.86	12585
70	12	27178.7	33479.1		70	12	14250.7	30144		70	12	20650.7	12851.2
71	38	40279.6	33498.5		71	38	50640.8	30464		71	38	38049.7	12992
72	20	36262.4	33689.6		72	20	53196.8	30617.6		72	20	7795.2	13144.3
73	38	42522.9	33713.2		73	38	54831.2	30658.8		73	38	36237.5	13312
74	40	39865.6	33767.2		74	40	50860.8	30819.6		74	40	51616	13470.1
75	7	38509.7	33806.2		75	7	57636.6	30848		75	7	25819.4	13699.1
76	48	32581.3	33877.3		76	48	17712	30890.7		76	48	22021.3	13783.8
77	102	49392.9	33901.7		77	102	48145.6	31027.2		77	102	8204.55	13956.7
78	10	42419.2	34005.3		78	10	37657.6	31200		78	10	4172.8	13988.6
79	18	33109.3	34063.1		79	18	43576.9	31502.2		79	18	6570.67	14226.3
80	51	32808.2	34084.6		80	51	25961.4	31858.7		80	51	13783.8	14298.1
81	17	39439.1	34136		81	17	33716.7	32153.6		81	17	29470.1	14378.7
82	34	36894.1	34150.4		82	34	36999.5	32361.4		82	34	24304.9	14392.9
83	14	32749.7	34227.2		83	14	35053.7	32813.5		83	14	16896	14720
84	42	34968.4	34432		84	42	23375.2	33408		84	42	57325.7	15030.9
85	93	47789.4	34470.4		85	93	45301	33542.9		85	93	39137.7	15196.2
86	83	51212.3	34492.6		86	83	50962.5	33716.7		86	83	30340.6	15334.4
87	100	42688	34560		87	100	48330.2	33851.1		87	100	12585	15488
88	29	41419	34611.2		88	29	35592.8	33877.3		88	29	4952.28	15552
89	172	43907	34624		89	172	42210.2	34187.6		89	172	24695.1	15575
90	67	49473	34640.5		90	67	53733.3	34547.7		90	67	9024.95	16080.8
91	69	43442.1	34706.3		91	69	50880.9	34710.6		91	69	8318.15	16234.3
92	25	37939.2	34767.6		92	25	40192	34790.4		92	25	10639.4	16450.6
93	98	36302.4	34833.1		93	98	25362.3	34958.2		93	98	42851.3	16896
94	26	33713.2	34968.4		94	26	46907.1	35003.7		94	26	9373.54	17723.7
95	14	34084.6	35274.4		95	14	51620.6	35053.7		95	14	8667.43	18432
96	11	31394.9	35285.8		96	11	34187.6	35362.9		96	11	8797.09	18624
97	6	29952	35420.2		97	6	36224	35456		97	6	2517.33	18673.1
98	10	30233.6	35434.1		98	10	38144	35512.6		98	10	6630.4	18778.4
99	17	38490.4	35456		99	17	32361.4	35592.8		99	17	35689.4	18785.1
100	20	40729.6	35553.4		100	20	47500.8	36224		100	20	4057.6	18966.8
101	27	35963.3	35601.1		101	27	30890.7	36224		101	27	8722.96	19027.6
102	78	39584.8	35683		102	78	43779.3	36236.9		102	78	8444.72	19131.2
103	64	39740	35735.5		103	64	49856	36249.6		103	64	7840	20053.3
104	21	44531.8	35754.7		104	21	46604.2	36281.6		104	21	9545.14	20075.8
105	48	40842.7	35760.4		105	48	41328	36582.4		105	48	33728	20116.6
106	28	45010.3	35802.1		106	28	2313.14	36718.9		106	28	23122.3	20169.1
107	10	39987.2	35963.3		107	10	24729.6	36736		107	10	11468.8	20177.5
108	27	40571.3	35968		108	27	38409.5	36773.6		108	27	13956.7	20569.8
109	129	40037.2	36107.1		109	129	43357.3	36999.5		109	129	33853.5	20650.7
110	42	42636.2	36231.5		110	42	42014.5	37185.9		110	42	36626.3	20869.1
111	12	27861.3	36262.4		111	12	33408	37324.8		111	12	18624	20935.1
112	10	29235.2	36272.7		112	10	25088	37376		112	10	33382.4	20992
113	12	30720	36273.2		113	12	18602.7	37632		113	12	22506.7	21104.3
114	21	36790.9	36277.7		114	21	41898.7	37657.6		114	21	9679.24	21219.6
115	53	43032.2	36302.4		115	53	49181	37787.4		115	53	25088	21529
116	15	31522.1	36412.2		116	15	44185.6	37898.4		116	15	8192	21664
117	21	31475.8	36424.5		117	21	19236.6	37899.5		117	21	42910.5	21952
118	121	37538.9	36589.7		118	121	39216.7	37956.3		118	121	47423.5	22021.3
119	5	36812.8	36594.5		119	5	36249.6	38144		119	5	18432	22246.4
120	39	38203.1	36721.8		120	39	56713.8	38409.5		120	39	8631.8	22295.3
121	10	30540.8	36790.9		121	10	22425.6	38436.6		121	10	47488	22506.7
122	119	44167.5	36812.8		122	119	39464.9	38558.9		122	119	30289.7	22522
123	41	33498.5	36894.1		123	41	28778.1	38592		123	41	21529	22940.4
124	159	35553.4	37003.6		124	159	30658.8	38784		124	159	27858.9	23122.3
125	4	30464	37021.5		125	4	17600	38859.2		125	4	15552	23488
126	50	43612.2	37083.4		126	50	43919.4	39011.7		126	50	16450.6	23840
127	6	34005.3	37102.3		127	6	30848	39216.7		127	6	36480	24260.9
128	66	33058.9	37317.8		128	66	37185.9	39464.9		128	66	22295.3	24304.9
129	62	33767.2	37351.4		129	62	25992.3	39508.1		129	62	45440	24441.3
130	15	31419.7	37452		130	15	3618.13	39586		130	15	65280	24580.2
131	127	41734	37538.9		131	127	39637.7	39637.7		131	127	29712.1	24695.1
132	12	45376	37597.1		132	12	41621.3	39852.8		132	12	5930.67	24746.7
133	80	39305.6	37683.2		133	80	36281.6	40192		133	80	26134.4	24886.2
134	10	31462.4	37687.6		134	10	41420.8	40286.8		134	10	5811.2	25088
135	16	32928	37873.5		135	16	12240	40481.9		135	16	48032	25489.5
136	28	26834.3	37939.2		136	28	15195.4	40768		136	28	47076.6	25819.4
137	182	35285.8	37952		137	182	26397.5	40967.9		137	182	47232	25975.2
138	22	38085.8	37981.1		138	22	35362.9	41024		138	22	9879.27	26134.4
139	236	42990.6	38000.7		139	236	35003.7	41103.8		139	236	37505.1	26316.8
140	18	38698.7	38080		140	18	36736	41112		140	18	22940.4	26624
141	4	31360	38085.8		141	4	15616	41172.7		141	4	28544	27593.1
142	22	27426.9	38112		142	22	12253.1	41328		142	22	64907.6	27619.6
143	16	27776	38144		143	16	13104	41420.8		143	16	41216	27858.9
144	9	24661.3	38203.1		144	9	9272.89	41618.3		144	9	65280	28518.4
145	1205	45849.5	38290.3		145	1205	39508.1	41621.3		145	1205	46791.1	28544
146	23	30642.1	38428.4		146	23	17541.6	41898.7		146	23	61117.2	29111.2
147	6	29312	38490.4		147	6	14250.7	42014.5		147	6	50176	29252.3
148	28	33298.3	38509.7		148	28	26697.1	42058.3		148	28	20169.1	29457.1
149	36	30208	38627.6		149	36	30819.6	42210.2		149	36	43228.4	29470.1
150	45	35760.4	38656		150	45	32813.5	42246.8		150	45	18966.8	29712.1
151	49	42814.7	38698.7		151	49	37898.4	42736.3		151	49	34936.2	30289.7
152	75	46731.9	38879.3		152	75	42246.8	43085.8		152	75	45332.5	30340.6
153	9	33194.7	38904.5		153	9	23978.7	43357.3		153	9	30520.9	30520.9
154	155	45184.8	39232		154	155	42058.3	43418.9		154	155	21104.3	30613.3
155	24	39893.3	39305.6		155	24	8970.67	43576.9		155	24	30613.3	31141.4
156	217	42927.8	39439.1		156	217	36718.9	43717.1		156	217	57095.1	31552
157	18	33806.2	39584.8		157	18	34958.2	43776		157	18	5063.11	33190.4
158	19	29143.6	39680		158	19	25303.6	43779.3		158	19	65280	33382.4
159	28	30564.6	39734.9		159	28	14107.4	43861.3		159	28	59136	33420.8
160	78	31691.5	39740		160	78	10066.1	43919.4		160	78	51065.4	33728
161	20	34227.2	39808		161	20	24320	44024.7		161	20	56576	33853.5
162	10	37683.2	39865.6		162	10	31027.2	44185.6		162	10	12851.2	34708.2
163	4	25984	39890.3		163	4	9984	44678.1		163	4	65280	34936.2
164	192	37452	39893.3		164	192	31858.7	44757.3		164	192	49941.3	35108.6
165	74	34767.6	39987.2		165	74	33542.9	44857.7		165	74	56638.3	35452.5
166	12	25024	40037.2		166	12	8512	45264.6		166	12	56597.3	35689.4
167	58	30724.4	40177.8		167	58	9776.55	45301		167	58	55410.8	36204.1
168	39	37021.5	40279.6		168	39	33851.1	45838.2		168	39	43021.1	36237.5
169	19	36594.5	40294.4		169	19	28496.8	45857.4		169	19	24441.3	36480
170	5	29593.6	40401.5		170	5	8294.4	45880.9		170	5	65126.4	36626.3
171	23	36107.1	40448		171	23	27414.3	45909.3		171	23	51912.3	36736
172	30	34611.2	40522.4		172	30	29201.1	46004.4		172	30	28518.4	37248
173	90	43699.2	40571.3		173	90	37956.3	46134.3		173	90	46717.2	37290.7
174	63	41947.4	40704		174	63	38859.2	46233.6		174	63	42869.8	37505.1
175	58	43365.5	40712.8		175	58	48079.4	46389.5		175	58	25975.2	37518.2
176	20	32908.8	40729.6		176	20	28787.2	46475.2		176	20	41344	38049.7
177	37	30187.2	40816.2		177	37	22943.1	46604.2		177	37	35452.5	38411.3
178	23	41705.7	40842.7		178	23	45857.4	46893		178	23	9138.09	39137.7
179	399	48080.5	41130.7		179	399	44857.7	46904.9		179	399	45482	39253.3
180	68	38904.5	41140		180	68	40481.9	46907.1		180	68	38411.3	39648
181	18	31075.6	41164.8		181	18	8632.89	47500.8		181	18	50645.3	40825.3
182	64	44208	41258.2		182	64	40768	47516.2		182	64	41780	41216
183	27	35802.1	41419		183	27	40286.8	47521.7		183	27	14298.1	41227.9
184	7	28233.1	41476.5		184	7	21211.4	48000		184	7	48457.1	41248
185	18	38428.4	41483.6		185	18	31502.2	48079.4		185	18	14378.7	41344
186	113	41496.9	41485.5		186	113	39011.7	48145.6		186	113	31141.4	41576.6
187	8	27648	41496.9		187	8	24128	48166.4		187	8	39648	41780
188	89	44040.6	41509.9		188	89	41103.8	48330.2		188	89	43387.7	42666.7
189	106	30386.7	41530.3		189	106	17137.5	48465.5		189	106	65280	42851.3
190	75	35683	41654.9		190	75	21063.7	48525.2		190	75	65280	42869.8
191	37	32899.5	41705.7		191	37	4061.41	48554.7		191	37	65280	42910.5
192	16	48096	41734		192	16	9600	48644.3		192	16	60784	43021.1
193	7	29001.1	41793		193	7	17334.9	48715.9		193	7	35108.6	43228.4
194	29	42363.6	41893.4		194	29	38558.9	48753.8		194	29	18785.1	43318.9
195	34	36231.5	41947.4		195	34	34710.6	48830.6		195	34	13470.1	43387.7
196	67	46439.2	41969.8		196	67	46389.5	49181		196	67	19131.2	43705.6
197	125	33110	42329.6		197	125	34547.7	49291.6		197	125	15575	43721.1
198	76	41485.5	42363.6		198	76	43418.9	49510.4		198	76	16080.8	44032
199	8	25824	42382.2		199	8	4448	49796.9		199	8	44960	44960
200	33	38656	42419.2		200	33	33877.3	49856		200	33	20177.5	45332.5
201	87	40712.8	42522.9		201	87	43717.1	50269.7		201	87	8907.03	45440
202	12	35968	42550.9		202	12	35456	50640.8		202	12	20053.3	45482
203	109	38000.7	42636.2		203	109	36236.9	50668.7		203	109	29111.2	45710.2
204	5	32460.8	42688		204	5	30617.6	50860.8		204	5	58214.4	46541.3
205	7	23186.3	42814.7		205	7	26770.3	50880.9		205	7	14226.3	46717.2
206	9	31175.1	42854.4		206	9	5745.78	50907.4		206	9	21219.6	46791.1
207	14	42550.9	42927.8		207	14	38784	50962.5		207	14	43721.1	47076.6
208	237	41530.3	42990.6		208	237	43085.8	51037.1		208	237	12216.7	47232
209	54	41969.8	43032.2		209	54	45264.6	51128.1		209	54	37518.2	47423.5
210	28	36589.7	43077.8		210	28	37787.4	51381.1		210	28	6445.71	47488
211	4	35456	43353.3		211	4	36224	51420		211	4	2816	48032
212	21	41654.9	43365.5		212	21	44678.1	51462.4		212	21	9606.09	48177
213	60	36424.5	43442.1		213	60	34790.4	51620.6		213	60	29252.3	48448
214	63	46015	43612.2		214	63	45880.9	51693.7		214	63	9150.98	48457.1
215	18	27192.9	43699.2		215	18	25543.1	51760		215	18	44032	49075.2
216	130	41793	43907		216	130	40967.9	52022.9		216	130	10527.5	49941.3
217	89	40816.2	44040.6		217	89	37899.5	52096		217	89	8977.26	50176
218	52	45927.4	44167.5		218	52	49796.9	52191.2		218	52	24886.2	50645.3
219	8	38112	44189.5		219	8	31200	52293.8		219	8	14720	51065.4
220	118	44199.1	44199.1		220	118	47516.2	52318.8		220	118	16234.3	51616
221	91	41258.2	44208		221	91	46893	52550.4		221	91	7879.74	51642.2
222	5	31488	44276.9		222	5	16588.8	53196.8		222	5	10956.8	51912.3
223	43	35274.4	44340.4		223	43	35512.6	53509.8		223	43	22522	51967
224	60	42329.6	44531.8		224	60	48644.3	53733.3		224	60	17723.7	52443.4
225	121	50855.1	44866.4		225	121	51128.1	53964.8		225	121	24580.2	55410.8
226	6	39808	45010.3		226	6	4522.67	54220.8		226	6	37290.7	56576
227	8	34432	45184.8		227	8	30464	54688.7		227	8	21952	56597.3
228	49	35735.5	45376		228	49	42736.3	54800.3		228	49	19027.6	56638.3
229	14	37083.4	45799.6		229	14	37632	54831.2		229	14	13988.6	57053.1
230	27	44866.4	45849.5		230	27	48715.9	54841.8		230	27	14392.9	57095.1
231	19	34492.6	45927.4		231	19	5483.79	55374.8		231	19	34708.2	57325.7
232	40	32857.6	46015		232	40	7481.6	55471.2		232	40	20992	58214.4
233	80	34560	46439.2		233	80	39852.8	56177.8		233	80	21664	58818.6
234	12	37952	46596.5		234	12	4053.33	56385.5		234	12	37248	59136
235	65	41893.4	46731.9		235	65	37324.8	56393.1		235	65	24260.9	60784
236	9	36721.8	47729.1		236	9	8675.56	56688.6		236	9	20935.1	61117.2
237	25	34150.4	47789.4		237	25	57313.3	56713.8		237	25	15196.2	64907.6
238	42	33005.7	48080.5		238	42	43776	57313.3		238	42	6784	65126.4
239	17	34063.1	48096		239	17	36773.6	57636.6		239	17	18778.4	65280
240	58	37102.3	48753.8		240	58	48525.2	59079.1		240	58	13144.3	65280
241	4	38144	49364.3		241	4	41024	60979.2		241	4	12992	65280
242	7	34706.3	49392.9		242	7	6290.29	60992		242	7	1938.29	65280
243	17	36412.2	49473		243	17	7454.12	62592		243	17	3553.88	65280
244	33	37003.6	50855.1		244	33	51037.1	62610.3		244	33	8983.27	65280
245	11	40401.5	51212.3		245	11	6562.91	62822.4		245	11	1768.73	65280
246	22	37597.1	52804.1		246	22	14731.6	64085.3		246	22	2525.09	65280
