# Supplementary material for: Competitive binding and molecular crowding regulate the cytoplasmic interactome of non-viral polymeric gene delivery vectors
Source: Nat Commun. 2021 Nov 8;12:6445. doi: 10.1038/s41467-021-26695-w (PMC8576037; doi:10.1038/s41467-021-26695-w)
Supplement: Supplementary file 4 — Source data [file 41467_2021_26695_MOESM4_ESM.zip › Source Data/Figure5c.xlsx]

## Sheet: SiO2-PDMABr 2
1	6	25898.7	13721.6		1	6	17536	67.048		1	6	59050.7	102.4
2	7	21760	13888		2	7	8996.57	106.667		2	7	40521.1	128
3	16	24384	14208		3	16	20304	256		3	16	65056	256
4	17	16504.5	14208		4	17	22106.4	256		4	17	52148.7	256
5	46	25611.1	15488		5	46	50270.6	256		5	46	15198.6	371.2
6	11	20224	15701.3		6	11	7517.09	256		6	11	22923.6	372.364
7	9	22670.2	15744		7	9	15132.4	256		7	9	19911.1	374.154
8	9	27591.1	16179.2		8	9	61155.6	320		8	9	16355.6	376.471
9	55	31045.8	16504.5		9	55	3225.6	332.8		9	55	21978.8	486.4
10	34	26292.7	16566.9		10	34	9472	336		10	34	15774.1	500.87
11	77	24745.6	16736		11	77	39480.5	341.333		11	77	35803.4	537.6
12	477	21213.1	16822.9		12	477	10555.6	341.333		12	477	22432.5	544.821
13	4	15488	16998.4		13	4	12480	349.091		13	4	50240	554.667
14	6	19925.3	17203.2		14	6	29269.3	365.714		14	6	47914.7	576
15	130	33898.3	17517.7		15	130	24026.6	416		15	130	16025.6	588.8
16	18	27434.7	17831		16	18	40106.7	418.133		16	18	12216.9	654.222
17	7	18724.6	17868.8		17	7	36388.6	448		17	7	25051.4	686.545
18	7	16566.9	17873.5		18	7	16310.9	479.179		18	7	41764.6	704
19	57	21490.5	18240		19	57	44166.7	486.4		19	57	46416.8	719.238
20	21	23369.1	18560		20	21	28720.8	488.727		20	21	28355	791.273
21	22	28439.3	18679.2		21	22	11520	496.941		21	22	6400	804.571
22	25	21975	18688		22	25	8304.64	498.526		22	25	47933.4	814.545
23	13	19849.8	18724.6		23	13	44465.2	558.545		23	13	10102.2	1004.31
24	5	16179.2	18790.4		24	5	14592	614.4		24	5	59136	1024
25	135	42253.3	18978.1		25	135	53847.2	640		25	135	24282.1	1060.57
26	23	26902.3	19176.7		26	23	12944.7	640		26	23	8125.22	1066.67
27	20	26457.6	19364.6		27	20	5094.4	645.565		27	20	8972.8	1233.45
28	34	24417.9	19413.3		28	34	18544.9	649.846		28	34	51674.4	1251.56
29	21	22393.9	19532.8		29	21	14969.9	665.6		29	21	30098.3	1312
30	26	30788.9	19605.3		30	26	52361.8	669.538		30	26	2077.54	1322.67
31	11	21946.2	19616		31	11	3304.73	669.538		31	11	23668.4	1325.18
32	7	24137.1	19635.2		32	7	32658.3	682.667		32	7	2267.43	1446.4
33	11	25506.9	19792.8		33	11	16872.7	702.512		33	11	3770.18	1457.23
34	13	22587.1	19814.4		34	13	748.308	711.111		34	13	2835.69	1457.23
35	23	37309.2	19849.8		35	23	645.565	748.308		35	23	500.87	1536
36	20	30515.2	19904		36	20	27315.2	768		36	20	6220.8	1553.07
37	10	21785.6	19920.6		37	10	2176	810.667		37	10	11596.8	1592
38	12	28224	19925.3		38	12	19818.7	864		38	12	25834.7	1600
39	34	32474.4	19945.4		39	34	5504	870.4		39	34	4540.23	1600
40	19	28038.7	20125.5		40	19	3381.89	873.739		40	19	4810.1	1612.8
41	107	26279.5	20179.7		41	107	28191.1	904.533		41	107	18577.9	1625.6
42	41	25219.1	20224		42	41	2822.24	912		42	41	18987.7	1636.17
43	17	25434.4	20224		43	17	5391.06	924.444		43	17	10330.4	1649.78
44	9	27477.3	20272		44	9	31175.1	932.571		44	9	1649.78	1664
45	18	25969.8	20437.3		45	18	1962.67	938.667		45	18	2190.22	1697.18
46	16	25184	20452.6		46	16	4512	992		46	16	62128	1722.18
47	81	26535.5	20480		47	81	7442.96	1024		47	81	43968.8	1728
48	42	27897.9	20529.5		48	42	44733	1024		48	42	11788.2	1749.33
49	5	13721.6	20536.9		49	5	28928	1024		49	5	34764.8	1843.2
50	31	23956.6	20552		50	31	23832.8	1060.57		50	31	38284.4	1844.71
51	40	27065.6	20598.2		51	40	19584	1066.67		51	40	25184	1894.4
52	122	25902.2	20629.3		52	122	4045.64	1084.23		52	122	34671.2	1894.4
53	22	32151.3	20642.9		53	22	9681.45	1090.78		53	22	58984.7	1904.39
54	50	22435.8	20736		54	50	5171.2	1097.14		54	50	54190.1	1929.85
55	7	22637.7	20736		55	7	8228.57	1152		55	7	8850.29	1941.33
56	15	25838.9	20747.1		56	15	2935.47	1167.36		56	15	40430.9	1973.33
57	10	26163.2	20771.3		57	10	2816	1237.33		57	10	2534.4	1984
58	35	21321.1	20772.6		58	35	8118.86	1280		58	35	28057.6	2048
59	4	21504	20845.7		59	4	11776	1299.69		59	4	15168	2063.06
60	275	29544.3	20864		60	275	10674.7	1316.57		60	275	45552.2	2066.29
61	28	20452.6	20864		61	28	15945.1	1316.57		61	28	23890.3	2077.54
62	24	24522.7	20955.4		62	24	4021.33	1339.08		62	24	33450.7	2168.47
63	5	21964.8	20992		63	5	13209.6	1356.8		63	5	3788.8	2190.22
64	66	25941.3	21003.6		64	66	5639.76	1356.8		64	66	16981.3	2240
65	144	26247.1	21098.7		65	144	6510.22	1389.71		65	144	37612.4	2240
66	38	22763.8	21150.9		66	38	4035.37	1402.43		66	38	12988.6	2267.43
67	4	14208	21213.1		67	4	256	1420.8		67	4	5632	2267.43
68	20	29299.2	21248		68	20	1945.6	1433.6		68	20	6387.2	2304
69	91	31156	21307.1		69	91	14046.2	1484.8		69	91	46319.1	2340.57
70	32	26584	21321.1		70	32	20024	1486.9		70	32	14808	2344
71	67	24048.7	21344		71	67	17048.8	1509.05		71	67	10217.1	2377.14
72	23	21726.6	21376		72	23	29918.6	1526.15		72	23	54305.4	2457.6
73	14	26093.7	21376		73	14	10020.6	1536		73	14	24521.1	2504.35
74	9	21703.1	21479.6		74	9	1024	1536		74	9	7509.33	2534.4
75	164	28089.8	21490.5		75	164	7650.34	1587.2		75	164	42723.9	2548.87
76	10	23475.2	21504		76	10	6016	1600		76	10	48716.8	2645.33
77	16	20272	21568		77	16	14400	1632		77	16	7296	2651.43
78	10	19814.4	21650.3		78	10	1971.2	1654.15		78	10	38963.2	2669.71
79	20	24422.4	21657.6		79	20	2880	1664		79	20	15360	2800.94
80	27	19920.6	21660.4		80	27	5404.44	1664		80	27	4930.37	2835.69
81	20	27136	21699.8		81	20	5644.8	1664		81	20	30003.2	2840.38
82	412	28190.4	21703.1		82	412	18889.3	1696		82	412	52174.9	2903.58
83	47	26417	21726.6		83	47	5724.6	1723.73		83	47	39445.8	3015.11
84	12	21952	21741.7		84	12	2410.67	1753.6		84	12	5376	3111.39
85	18	29326.2	21760		85	18	924.444	1792		85	18	6072.89	3200
86	31	26351.5	21785.6		86	31	4913.55	1814.59		86	31	22536.3	3294.61
87	21	31683	21800.4		87	21	18127.2	1834.67		87	21	6692.57	3328
88	36	30215.1	21880.9		88	36	6094.22	1885.09		88	36	45532.4	3341.47
89	87	28413.1	21888		89	87	7250.39	1931.64		89	87	51238.3	3423.26
90	10	23731.2	21906.3		90	10	1945.6	1943.7		90	10	33433.6	3610.95
91	6	25557.3	21911.3		91	6	2901.33	1945.6		91	6	7210.67	3748.57
92	58	23066.5	21930.7		92	58	11268.4	1945.6		92	58	24924.7	3770.18
93	4	15744	21946.2		93	4	2112	1955.84		93	4	26240	3783.89
94	23	25511	21952		94	23	5231.3	1957.16		94	23	52903	3788.8
95	19	21800.4	21964.8		95	19	9862.74	1957.65		95	19	57330.5	4069.05
96	21	21479.6	21975		96	21	3059.81	1962.67		96	21	32573	4096
97	83	33640.9	21984		97	83	22167.1	1971.2		97	83	58050.3	4108.19
98	32	21376	22016		98	32	3648	1996.8		98	32	28328	4132.57
99	74	26160.4	22052.6		99	74	3898.81	2048		99	74	53825.7	4176.84
100	464	31389.2	22074.2		100	464	14213	2080		100	464	48993.1	4275.2
101	36	29852.4	22198.9		101	36	4679.11	2102.86		101	36	32440.9	4396.52
102	37	28492.1	22208		102	37	8828.54	2107.73		102	37	28180.8	4425.14
103	41	30251.7	22249.7		103	41	44244.3	2112		103	41	6412.49	4480
104	18	20864	22350.8		104	18	7594.67	2112		104	18	57955.6	4512
105	13	29833.8	22393.9		105	13	2678.15	2136		105	13	31527.4	4540.23
106	15	18978.1	22400		106	15	11332.3	2150.4		106	15	28108.8	4565.33
107	233	30700.2	22435.8		107	233	12975.8	2150.4		107	233	55153.2	4565.33
108	15	23944.5	22458.2		108	15	5853.87	2176		108	15	35020.8	4643.31
109	10	30387.2	22464		109	10	1356.8	2261.33		109	10	20070.4	4681.14
110	132	32287	22480		110	132	6890.67	2267.43		110	132	31901.1	4720
111	26	25678.8	22496		111	26	5907.69	2291.81		111	26	19692.3	4750.22
112	31	26615.7	22497.1		112	31	10396.9	2304		112	31	13881.8	4810.1
113	4	25344	22587.1		113	4	448	2312		113	4	8256	4930.37
114	8	22496	22597.8		114	8	4672	2316.8		114	8	46176	4960
115	142	28526	22637.7		115	142	6515.38	2346.67		115	142	31644.8	5021.54
116	39	18688	22670.2		116	39	7141.74	2368		116	39	19639.8	5158.4
117	273	33535.1	22698.7		117	273	7510.27	2410.67		117	273	29508.5	5202.58
118	61	22712.7	22712.7		118	61	9140.46	2432		118	61	54469.2	5324.8
119	6	27264	22763.8		119	6	1024	2486.86		119	6	2645.33	5376
120	29	23596.1	22816		120	29	2498.21	2486.86		120	29	29537.1	5472
121	8	21984	22820.6		121	8	2080	2498.21		121	8	23904	5632
122	12	23189.3	22840.9		122	12	11178.7	2575.06		122	12	40021.3	5698.67
123	40	26060.8	22941.5		123	40	3558.4	2614.09		123	40	41612.8	5741.71
124	9	22840.9	23018.7		124	9	5973.33	2647.41		124	9	43121.8	5760
125	127	37882	23066.5		125	127	4599.94	2678.15		125	127	16652.1	5862.4
126	34	30622.1	23069.5		126	34	24907.3	2704		126	34	31232	5899.64
127	24	25568	23152		127	24	6592	2709.33		127	24	7136	5933.18
128	13	30503.4	23189.3		128	13	649.846	2720		128	13	374.154	5952
129	50	27842.6	23214.1		129	50	4264.96	2739.2		129	50	47083.5	6072.89
130	31	20529.5	23244.8		130	31	6656	2773.33		130	31	41364.6	6144
131	33	27213.6	23253.3		131	33	25444.8	2784		131	33	51006.1	6170.95
132	44	25844.4	23312		132	44	37381.8	2790.4		132	44	32226.9	6220.8
133	32	20552	23360		133	32	2312	2802.53		133	32	45616	6387.2
134	18	21660.4	23369.1		134	18	6058.67	2816		134	18	30392.9	6400
135	62	27487	23394.5		135	62	10809.8	2822.24		135	62	16181.7	6412.49
136	11	25646.5	23398.4		136	11	7051.64	2880		136	11	12590.5	6464
137	58	31964.7	23449.6		137	58	32088.3	2901.33		137	58	25114.5	6473.14
138	34	19945.4	23472		138	34	7431.53	2935.47		138	34	54701.2	6519.83
139	8	23936	23475.2		139	8	3968	2960		139	8	11456	6528
140	10	30003.2	23552		140	10	332.8	2969.6		140	10	8499.2	6592
141	5	17868.8	23565.5		141	5	1587.2	2969.6		141	5	47769.6	6692.57
142	12	26090.7	23584		142	12	1536	2995.2		142	12	26709.3	6765.71
143	7	17517.7	23596.1		143	7	1097.14	3032.61		143	7	6765.71	6921.85
144	7	16822.9	23680		144	7	10642.3	3033.6		144	7	35510.9	6953.29
145	18	20437.3	23731.2		145	18	5390.22	3059.81		145	18	13482.7	7069.54
146	20	26880	23924.4		146	20	1356.8	3104		146	20	6592	7136
147	64	27064	23936		147	64	33976	3125.33		147	64	36000	7141.05
148	62	24757.7	23944.5		148	62	4996.13	3133.79		148	62	32689.5	7178.24
149	6	27392	23956.6		149	6	341.333	3200		149	6	1664	7210.67
150	43	33845.6	24027.4		150	43	702.512	3225.6		150	43	3423.26	7227.08
151	52	20179.7	24048.7		151	52	7852.31	3227.43		151	52	29528.6	7234.06
152	30	26197.3	24115.2		152	30	2969.6	3304.73		152	30	25625.6	7296
153	10	27980.8	24137.1		153	10	2739.2	3373.18		153	10	20352	7380.29
154	51	30283.3	24160		154	51	41928.8	3381.89		154	51	12528.9	7387.43
155	36	21880.9	24248.3		155	36	1834.67	3388.95		155	36	43534.2	7509.33
156	23	20747.1	24350.1		156	23	5465.04	3392		156	23	28638.6	7594.67
157	36	35086.2	24379.1		157	36	3790.22	3430.4		157	36	52871.1	7694.95
158	44	33815.3	24384		158	44	18001.5	3507.2		158	44	24320	7904
159	14	19364.6	24417.9		159	14	11593.1	3514.18		159	14	24246.9	7916.9
160	6	28458.7	24422.4		160	6	2346.67	3552		160	6	1066.67	8125.22
161	14	24722.3	24422.4		161	14	29476.6	3558.4		161	14	9526.86	8145.45
162	90	33371	24427.4		162	90	2107.73	3565.71		162	90	22479.6	8222.72
163	13	32295.4	24522.7		163	13	3032.61	3584		163	13	13252.9	8256
164	63	26099.8	24528.5		164	63	2291.81	3590.27		164	63	24458.2	8499.2
165	19	31851.8	24576		165	19	4325.05	3599.06		165	19	3341.47	8626.09
166	12	20224	24704		166	12	5824	3644.95		166	12	32597.3	8832
167	32	28568	24722.3		167	32	28184	3648		167	32	18808	8850.29
168	8	20992	24745.6		168	8	41664	3665.45		168	8	12640	8870.4
169	5	16998.4	24757.3		169	5	2150.4	3697.78		169	5	64768	8972.8
170	12	29909.3	24757.7		170	12	106.667	3718.74		170	12	1024	8992
171	10	26931.2	24808.7		171	10	1664	3737.6		171	10	5760	8996.57
172	26	23069.5	24860.4		172	26	5139.69	3779.05		172	26	41156.9	9013.9
173	41	32424.6	24874.7		173	41	3584	3790.22		173	41	29820.9	9194.67
174	31	24427.4	24978.3		174	31	5053.94	3818.67		174	31	7234.06	9249.03
175	45	31931.7	25122.1		175	45	4169.96	3840		175	45	22960.4	9429.33
176	13	20598.2	25139.2		176	13	15891.7	3898.81		176	13	24989.5	9526.86
177	40	33100.8	25164.8		177	40	23500.8	3913.14		177	40	14393.6	9632
178	41	36414.4	25184		178	41	2647.41	3918.77		178	41	1904.39	9642.67
179	87	26665.2	25219.1		179	87	6447.08	3968		179	87	27957	9642.67
180	26	21307.1	25301.3		180	26	3840	4021.33		180	26	21819.1	9664
181	7	20955.4	25344		181	7	1060.57	4035.37		181	7	19785.1	9820.69
182	19	26799.2	25434.4		182	19	1509.05	4045.64		182	19	6170.95	9881.6
183	413	45605.8	25505.7		183	413	5070.41	4104.83		183	413	22483.4	9940.11
184	7	30610.3	25506.9		184	7	40667.4	4144		184	7	804.571	10102.2
185	23	22249.7	25509.6		185	23	21615.3	4169.96		185	23	8626.09	10188.8
186	15	23244.8	25511		186	15	1723.73	4183.77		186	15	13209.6	10192.6
187	12	21376	25557.3		187	12	15189.3	4262.4		187	12	30613.3	10217.1
188	19	23565.5	25560.7		188	19	4958.32	4264.96		188	19	14969.3	10330.4
189	23	28137.7	25568		189	23	33680.7	4280.32		189	23	2504.35	10467.6
190	31	31141.2	25611.1		190	31	4822.71	4325.05		190	31	33015.7	10777.9
191	117	31437.7	25632.5		191	117	22514.9	4498.29		191	117	15395	11040
192	7	26624	25642.7		192	7	1280	4503.27		192	7	16054.9	11376
193	13	23394.5	25646.5		193	13	5572.92	4512		193	13	56162.5	11415.7
194	8	27264	25646.5		194	8	2720	4529.9		194	8	7904	11428.6
195	13	25757.5	25648		195	13	37297.2	4544		195	13	1929.85	11456
196	16	23472	25659.1		196	16	11648	4582.4		196	16	4720	11505.4
197	32	23152	25664		197	32	4144	4599.94		197	32	38280	11596.8
198	20	28313.6	25678.8		198	20	21145.6	4672		198	20	1612.8	11788.2
199	70	24528.5	25728		199	70	9066.06	4679.11		199	70	9940.11	11943.7
200	12	25728	25757.5		200	12	3818.67	4736		200	12	1941.33	12197.6
201	17	24350.1	25838.9		201	17	11806.1	4822.71		201	17	2168.47	12216.9
202	25	31651.8	25839.5		202	25	17080.3	4913.55		202	25	7178.24	12219.1
203	20	28198.4	25844.4		203	20	4262.4	4958.32		203	20	52275.2	12497.5
204	6	28330.7	25896.4		204	6	256	4996.13		204	6	7594.67	12501.3
205	7	24978.3	25898.7		205	7	47689.1	5053.94		205	7	8996.57	12528.9
206	14	28123.4	25902.2		206	14	6125.71	5056		206	14	13860.6	12590.5
207	15	27886.9	25920		207	15	11690.7	5059.05		207	15	2457.6	12640
208	11	24808.7	25941.3		208	11	5120	5070.41		208	11	791.273	12662.2
209	11	19176.7	25969.8		209	11	15685.8	5081.6		209	11	44427.6	12988.6
210	12	30890.7	26002.3		210	12	11413.3	5094.4		210	12	8832	13209.6
211	71	25632.5	26026.7		211	71	2614.09	5120		211	71	23299.6	13252.9
212	30	37307.7	26060.8		212	30	418.133	5139.69		212	30	1553.07	13482.7
213	137	42512.8	26087.2		213	137	53397.5	5171.2		213	137	7694.95	13513.1
214	28	26962.3	26090.7		214	28	3227.43	5185.83		214	28	5741.71	13657
215	8	28160	26093.7		215	8	256	5231.3		215	8	1600	13719.3
216	17	32316.2	26099.8		216	17	46305.9	5312		216	17	5933.18	13860.6
217	22	23924.4	26160.4		217	22	43508.4	5335.04		217	22	8145.45	13881.8
218	8	21344	26163.2		218	8	12480	5390.22		218	8	8992	14139.1
219	13	25659.1	26185.1		219	13	669.538	5391.06		219	13	7069.54	14336
220	12	25642.7	26197.3		220	12	6357.33	5404.44		220	12	22080	14393.6
221	4	20736	26247.1		221	4	768	5465.04		221	4	6144	14697.9
222	13	22941.5	26249.8		222	13	3918.77	5504		222	13	54764.3	14808
223	8	30752	26279.5		223	8	47296	5572.92		223	8	576	14969.3
224	13	27864.6	26292.7		224	13	1339.08	5632		224	13	12662.2	15000
225	19	29305.3	26351.5		225	19	53827.4	5639.76		225	19	4069.05	15134.7
226	11	31813.8	26353.8		226	11	349.091	5644.8		226	11	372.364	15163.1
227	25	24248.3	26417		227	25	1955.84	5724.6		227	25	19947.5	15168
228	9	22698.7	26457.6		228	9	17976.9	5805.33		228	9	9642.67	15198.6
229	10	29747.2	26481.8		229	10	3507.2	5824		229	10	537.6	15360
230	22	21003.6	26535.5		230	22	4503.27	5824		230	22	13719.3	15395
231	20	24422.4	26582.7		231	20	6848	5853.87		231	20	5952	15657
232	150	25560.7	26584		232	150	7099.73	5879.74		232	150	30877	15741.5
233	8	22464	26595.6		233	8	20640	5888		233	8	4096	15774.1
234	27	29316.7	26615.7		234	27	17844.1	5907.69		234	27	11415.7	16025.6
235	12	19605.3	26624		235	12	2261.33	5973.33		235	12	9429.33	16054.9
236	27	31307.9	26665.2		236	27	50005.3	5986.16		236	27	1697.18	16181.7
237	5	24115.2	26757.6		237	5	3737.6	5994.98		237	5	29388.8	16298.7
238	259	33081.3	26799.2		238	259	8890.81	6016		238	259	13657	16355.6
239	95	25896.4	26873		239	95	17127.7	6058.67		239	95	23061.6	16652.1
240	13	22350.8	26880		240	13	1654.15	6094.22		240	13	37100.3	16658.3
241	8	25920	26902.3		241	8	1696	6125.71		241	8	11040	16843
242	6	21930.7	26931.2		242	6	33280	6220.8		242	6	65280	16981.3
243	6	23552	26962.3		243	6	682.667	6310.4		243	6	16298.7	17031.5
244	11	17873.5	27064		244	11	1931.64	6336		244	11	40168.7	17601
245	18	28458.7	27065.6		245	18	37703.1	6357.33		245	18	4565.33	17749.3
246	13	20125.5	27099.4		246	13	33299.7	6447.08		246	13	15163.1	17920
247	14	21741.7	27136		247	14	2486.86	6505.93		247	14	13513.1	18032.6
248	14	26185.1	27164.4		248	14	2267.43	6510.22		248	14	2651.43	18565.9
249	28	31003.4	27201		249	28	3200	6515.38		249	28	6473.14	18577.9
250	58	29404.7	27213.6		250	58	10743.2	6592		250	58	9820.69	18808
251	4	13888	27232		251	4	1152	6656		251	4	25792	18987.7
252	18	26353.8	27238.4		252	18	6997.33	6747.43		252	18	23694.2	19287.7
253	28	28068.6	27264		253	28	37357.7	6756.17		253	28	3748.57	19639.8
254	75	34174.3	27264		254	75	5335.04	6848		254	75	18032.6	19692.3
255	13	36056.6	27392		255	13	34402.5	6848		255	13	1004.31	19785.1
256	4	21568	27409.5		256	4	5888	6890.67		256	4	2240	19911.1
257	22	21911.3	27434.7		257	22	16302.5	6997.33		257	22	12497.5	19947.5
258	14	27574.9	27457.6		258	14	4498.29	7040.81		258	14	2066.29	20070.4
259	21	27099.4	27477.3		259	21	3644.95	7051.64		259	21	22223.2	20340.4
260	4	31168	27487		260	4	256	7099.73		260	4	2240	20352
261	4	31936	27574.9		261	4	5056	7141.74		261	4	3328	20480
262	4	22208	27591.1		262	4	1600	7250.39		262	4	22400	21290.7
263	352	38122.2	27597		263	352	38095.3	7347.74		263	352	24435.6	21819.1
264	109	34564.7	27753.4		264	109	15559.6	7424		264	109	30459.3	21850.1
265	30	29004.8	27842.6		265	30	39347.2	7431.53		265	30	1894.4	21978.8
266	25	29583.4	27864.6		266	25	1996.8	7442.96		266	25	15134.7	22080
267	42	35242.7	27886.9		267	42	1237.33	7510.27		267	42	4108.19	22208
268	46	36903	27897.9		268	46	873.739	7517.09		268	46	1636.17	22223.2
269	96	29104	27980.8		269	96	5805.33	7594.67		269	96	5698.67	22400
270	38	35712	28036.4		270	38	498.526	7650.34		270	38	2903.58	22432.5
271	10	22016	28038.7		271	10	2995.2	7680		271	10	9881.6	22479.6
272	13	30404.9	28068.6		272	13	1299.69	7694.22		272	13	5021.54	22483.4
273	14	29440	28089.8		273	14	2304	7780.54		273	14	26331.4	22536.3
274	183	26873	28111.2		274	183	12791.6	7852.31		274	183	34614.6	22593.8
275	5	25139.2	28123.4		275	5	3430.4	8023.84		275	5	38246.4	22835.2
276	19	31744	28137.7		276	19	38817.7	8118.86		276	19	3610.95	22923.6
277	17	21699.8	28160		277	17	3599.06	8228.57		277	17	12197.6	22960.4
278	16	23312	28190.4		278	16	2960	8304.64		278	16	9632	23061.6
279	4	25664	28198.4		279	4	7680	8358.79		279	4	1600	23193.6
280	10	25164.8	28224		280	10	5632	8384		280	10	52480	23299.6
281	52	33821.5	28300.8		281	52	8664.61	8412.69		281	52	30774.2	23668.4
282	34	27753.4	28313.6		282	34	11331.8	8605.54		282	34	17031.5	23694.2
283	14	24576	28330.7		283	14	2102.86	8664.61		283	14	23716.6	23716.6
284	6	14208	28352		284	6	1664	8828.54		284	6	42368	23866.2
285	12	23018.7	28398.9		285	12	3392	8890.81		285	12	9194.67	23890.3
286	196	37709.1	28413.1		286	196	16300.4	8996.57		286	196	32697.5	23904
287	12	21098.7	28439.3		287	12	14890.7	9066.06		287	12	2304	23905.9
288	22	22074.2	28458.7		288	22	16139.6	9140.46		288	22	53981.1	24246.9
289	65	36092.1	28458.7		289	65	38309.4	9472		289	65	18565.9	24282.1
290	23	36819.5	28492.1		290	23	2048	9519.41		290	23	2548.87	24320
291	317	37845.2	28525.7		291	317	21651.8	9552.84		291	317	34153.8	24435.6
292	70	32797.3	28526		292	70	28891.4	9681.45		292	70	33301.9	24458.2
293	20	29836.8	28546.5		293	20	3033.6	9862.74		293	20	1446.4	24521.1
294	57	48680.4	28568		294	57	24400.8	9888		294	57	43174.2	24656
295	21	28111.2	28597.3		295	21	24368.8	9984		295	21	4681.14	24924.7
296	35	28971.9	28659.8		296	35	4183.77	10020.6		296	35	2340.57	24989.5
297	42	20845.7	28812.8		297	42	2773.33	10118.7		297	42	36992	25014.9
298	217	39093.7	28851.2		298	217	27803.7	10396.9		298	217	30815.6	25051.4
299	8	24160	28881.5		299	8	9888	10555.6		299	8	48064	25114.5
300	29	18679.2	28951.3		300	29	3133.79	10642.3		300	29	43158.1	25184
301	7	26002.3	28964.6		301	7	3913.14	10674.7		301	7	20480	25625.6
302	11	20642.9	28971.9		302	11	7424	10743.2		302	11	33303.3	25792
303	16	19616	28979.2		303	16	336	10809.8		303	16	11376	25834.7
304	275	35950.8	28987.1		304	275	7780.54	11178.7		304	275	27338	26240
305	13	24379.1	29004.8		305	13	30542.8	11268.4		305	13	3111.39	26331.4
306	10	29260.8	29104		306	10	60032	11331.8		306	10	588.8	26624
307	10	28979.2	29260.8		307	10	39219.2	11332.3		307	10	46745.6	26709.3
308	10	19532.8	29299.2		308	10	4736	11413.3		308	10	23193.6	26785.7
309	29	31346.8	29305.3		309	29	8412.69	11520		309	29	11943.7	26942.1
310	18	20536.9	29316.7		310	18	1792	11573.3		310	18	12501.3	27338
311	5	20736	29326.2		311	5	1484.8	11593.1		311	5	1894.4	27957
312	59	29886.9	29388.8		312	59	4529.9	11648		312	59	28216.4	28057.6
313	42	33792	29404.7		313	42	3565.71	11690.7		313	42	32054.9	28108.8
314	21	22052.6	29440		314	21	5059.05	11776		314	21	2267.43	28180.8
315	29	28036.4	29544.3		315	29	37782.1	11806.1		315	29	4643.31	28216.4
316	19	33549.5	29544.7		316	19	9552.84	12480		316	19	26785.7	28328
317	144	31399.1	29583.4		317	144	17564.4	12480		317	144	22593.8	28355
318	286	27597	29607.4		318	286	3590.27	12791.6		318	286	19287.7	28520.7
319	159	30285.3	29619.2		319	159	7040.81	12944.7		319	159	28520.7	28638.6
320	4	31616	29747.2		320	4	6848	12975.8		320	4	26624	29388.8
321	60	28812.8	29833.8		321	60	6310.4	13209.6		321	60	21290.7	29508.5
322	39	27457.6	29836.8		322	39	39739.1	14046.2		322	39	41439.2	29528.6
323	14	22820.6	29852.4		323	14	6747.43	14213		323	14	11428.6	29537.1
324	8	16736	29886.9		324	8	3552	14400		324	8	5472	29820.9
325	23	17831	29909.3		325	23	6756.17	14592		325	23	63343.3	29947.3
326	20	28300.8	29920		326	20	1433.6	14890.7		326	20	5158.4	30003.2
327	4	22400	30003.2		327	4	22208	14969.9		327	4	60928	30098.3
328	95	25505.7	30090.7		328	95	10118.7	15132.4		328	95	7141.05	30392.9
329	66	36061.1	30215.1		329	66	8358.79	15189.3		329	66	26942.1	30459.3
330	8	20864	30251.7		330	8	6336	15559.6		330	8	4960	30613.3
331	29	20771.3	30283.3		331	29	6505.93	15685.8		331	29	14697.9	30774.2
332	20	23398.4	30285.3		332	20	5081.6	15891.7		332	20	8870.4	30815.6
333	14	20772.6	30387.2		333	14	1316.57	15945.1		333	14	2377.14	30877
334	32	33408	30404.9		334	32	2704	16139.6		334	32	2344	31232
335	9	21248	30455.4		335	9	711.111	16300.4		335	9	10467.6	31527.4
336	44	27409.5	30503.4		336	44	26816	16302.5		336	44	20340.4	31644.8
337	14	37577.1	30515.2		337	14	1664	16310.9		337	14	2669.71	31901.1
338	16	25648	30610.3		338	16	5824	16872.7		338	16	704	32054.9
339	30	31872	30622.1		339	30	54570.7	17048.8		339	30	5862.4	32226.9
340	24	30090.7	30700.2		340	24	20181.3	17080.3		340	24	1312	32352
341	26	26249.8	30732.2		341	26	1526.15	17127.7		341	26	7227.08	32440.9
342	9	26026.7	30747.8		342	9	9984	17391.5		342	9	3015.11	32573
343	5	17203.2	30752		343	5	2969.6	17536		343	5	61440	32597.3
344	12	19413.3	30788.9		344	12	2709.33	17564.4		344	12	17749.3	32689.5
345	22	29544.7	30890.7		345	22	488.727	17844.1		345	22	814.545	32697.5
346	20	28352	31001.6		346	20	1420.8	17976.9		346	20	40409.6	33015.7
347	5	33433.6	31003.4		347	5	665.6	18001.5		347	5	102.4	33301.9
348	47	31983.7	31045.8		348	47	7347.74	18127.2		348	47	6519.83	33303.3
349	4	37824	31088		349	4	320	18544.9		349	4	6528	33433.6
350	41	36545.6	31141.2		350	41	56938.1	18889.3		350	41	2048	33450.7
351	31	25839.5	31156		351	31	5879.74	19584		351	31	6953.29	34153.8
352	8	22816	31168		352	8	2784	19818.7		352	8	32352	34614.6
353	52	29607.4	31247.6		353	52	20376.6	20024		353	52	14139.1	34671.2
354	18	27164.4	31307.9		354	18	7694.22	20181.3		354	18	654.222	34764.8
355	16	31088	31346.8		355	16	864	20304		355	16	9664	35020.8
356	65	35162.6	31367.5		356	65	37789.5	20376.6		356	65	17601	35510.9
357	20	29619.2	31389.2		357	20	1753.6	20640		357	20	371.2	35616
358	7	28525.7	31399.1		358	7	1536	21145.6		358	7	4425.14	35803.4
359	17	25509.6	31437.7		359	17	1957.65	21615.3		359	17	2063.06	36000
360	17	31849.4	31447.6		360	17	496.941	21651.8		360	17	2800.94	36992
361	16	27232	31616		361	16	912	22106.4		361	16	22208	37100.3
362	21	28659.8	31651.8		362	21	3388.95	22167.1		362	21	4132.57	37612.4
363	24	24874.7	31683		363	24	992	22208		363	24	4512	38237.4
364	24	32330.7	31744		364	24	49920	22514.9		364	24	1973.33	38246.4
365	67	27201	31813.8		365	67	5994.98	23500.8		365	67	7916.9	38280
366	51	28546.5	31849.4		366	51	3373.18	23832.8		366	51	15741.5	38284.4
367	22	28951.3	31851.8		367	22	50141.1	24026.6		367	22	686.545	38963.2
368	22	22458.2	31872		368	22	3665.45	24368.8		368	22	23866.2	39445.8
369	16	22480	31931.7		369	16	2432	24400.8		369	16	39936	39616
370	31	26582.7	31936		370	31	17391.5	24907.3		370	31	9249.03	39936
371	4	23360	31964.7		371	4	8384	25444.8		371	4	44480	40021.3
372	42	30732.2	31983.7		372	42	3779.05	25842.1		372	42	7387.43	40168.7
373	19	19792.8	32015.1		373	19	3718.74	26341.5		373	19	4176.84	40409.6
374	14	21906.3	32056.9		374	14	932.571	26816		374	14	25014.9	40430.9
375	17	33566.1	32151.3		375	17	1084.23	27315.2		375	17	376.471	40521.1
376	188	37764.1	32287		376	188	27682	27682		376	188	10777.9	41156.9
377	4	18240	32295.4		377	4	640	27803.7		377	4	39616	41364.6
378	10	32742.4	32316.2		378	10	640	28184		378	10	5324.8	41439.2
379	7	22198.9	32330.7		379	7	2486.86	28191.1		379	7	47250.3	41612.8
380	42	34761.1	32424.6		380	42	67.048	28720.8		380	42	554.667	41764.6
381	7	21650.3	32474.4		381	7	1389.71	28891.4		381	7	1060.57	42293
382	58	22497.1	32551.4		382	58	26341.5	28928		382	58	16843	42368
383	35	37222.4	32742.4		383	35	5185.83	29269.3		383	35	11505.4	42547.2
384	326	30455.4	32752.9		384	326	5986.16	29476.6		384	326	29947.3	42723.9
385	34	32015.1	32797.3		385	34	1814.59	29918.6		385	34	1325.18	43121.8
386	10	19635.2	33006.4		386	10	6220.8	30542.8		386	10	42547.2	43158.1
387	82	31247.6	33081.3		387	82	46501.5	31175.1		387	82	7380.29	43174.2
388	27	24860.4	33085		388	27	1943.7	31977.4		388	27	10192.6	43534.2
389	17	32752.9	33100.8		389	17	2575.06	32088.3		389	17	256	43968.8
390	5	27238.4	33120		390	5	870.4	32658.3		390	5	14336	44427.6
391	10	21657.6	33347.8		391	10	2790.4	33280		391	10	3200	44480
392	34	31367.5	33371		392	34	40688.9	33299.7		392	34	23905.9	45532.4
393	26	41245.5	33408		393	26	40753.2	33680.7		393	26	12219.1	45552.2
394	22	22597.8	33433.6		394	22	1885.09	33976		394	22	5899.64	45616
395	26	32551.4	33496.8		395	26	8605.54	34402.5		395	26	1457.23	46176
396	6	15701.3	33535.1		396	6	1066.67	36388.6		396	6	48810.7	46319.1
397	21	33085	33549.5		397	21	59075	37297.2		397	21	719.238	46416.8
398	25	23214.1	33566.1		398	25	4280.32	37357.7		398	25	15657	46745.6
399	52	36352	33640.9		399	52	43780.9	37381.8		399	52	6921.85	47083.5
400	39	35682.5	33792		400	39	479.179	37703.1		400	39	544.821	47250.3
401	73	35128.1	33815.3		401	73	1486.9	37782.1		401	73	3783.89	47769.6
402	10	28851.2	33821.5		402	10	50099.2	37789.5		402	10	4480	47914.7
403	4	21888	33845.6		403	4	2112	38095.3		403	4	1728	47933.4
404	31	26087.2	33898.3		404	31	1957.16	38309.4		404	31	5202.58	48064
405	46	30747.8	34174.3		405	46	1402.43	38817.7		405	46	3294.61	48716.8
406	34	33347.8	34564.7		406	34	31977.4	39219.2		406	34	1844.71	48800.6
407	10	31001.6	34761.1		407	10	2150.4	39347.2		407	10	486.4	48810.7
408	8	33120	35086.2		408	8	416	39480.5		408	8	256	48993.1
409	11	25646.5	35128.1		409	11	3514.18	39739.1		409	11	1233.45	50240
410	4	24704	35162.6		410	4	41664	40106.7		410	4	1984	51006.1
411	20	23680	35235.8		411	20	2316.8	40667.4		411	20	1625.6	51238.3
412	6	20480	35242.7		412	6	810.667	40688.9		412	6	4565.33	51674.4
413	13	28987.1	35682.5		413	13	669.538	40753.2		413	13	1457.23	52148.7
414	12	25301.3	35712		414	12	2368	41664		414	12	1322.67	52174.9
415	9	26481.8	35760		415	9	1024	41664		415	9	1536	52275.2
416	32	35760	35950.8		416	32	2136	41928.8		416	32	1592	52480
417	4	19904	36056.6		417	4	256	43508.4		417	4	128	52871.1
418	24	28597.3	36061.1		418	24	1632	43780.9		418	24	1749.33	52903
419	23	26757.6	36092.1		419	23	1090.78	44166.7		419	23	4396.52	53825.7
420	8	23584	36352		420	8	3104	44244.3		420	8	35616	53981.1
421	9	26595.6	36414.4		421	9	341.333	44465.2		421	9	1251.56	54190.1
422	10	18790.4	36545.6		422	10	486.4	44733		422	10	22835.2	54305.4
423	19	31447.6	36819.5		423	19	2802.53	46305.9		423	19	9013.9	54469.2
424	24	24757.3	36903		424	24	11573.3	46501.5		424	24	9642.67	54701.2
425	15	25122.1	37222.4		425	15	938.667	47296		425	15	1843.2	54764.3
426	5	23449.6	37307.7		426	5	614.4	47689.1		426	5	10188.8	55153.2
427	21	28964.6	37309.2		427	21	365.714	49920		427	21	2840.38	56162.5
428	14	24027.4	37577.1		428	14	1316.57	50005.3		428	14	16658.3	57330.5
429	25	35235.8	37709.1		429	25	1167.36	50099.2		429	25	8222.72	57955.6
430	4	18560	37764.1		430	4	4544	50141.1		430	4	6464	58050.3
431	10	29388.8	37824		431	10	4582.4	50270.6		431	10	4275.2	58984.7
432	27	32056.9	37845.2		432	27	9519.41	52361.8		432	27	4750.22	59050.7
433	102	33006.4	37882		433	102	8023.84	53397.5		433	102	48800.6	59136
434	425	33496.8	38122.2		434	425	25842.1	53827.4		434	425	38237.4	60928
435	48	20629.3	39093.7		435	48	3125.33	53847.2		435	48	24656	61440
436	54	23253.3	41245.5		436	54	3697.78	54570.7		436	54	21850.1	62128
437	11	28881.5	42253.3		437	11	558.545	56938.1		437	11	1722.18	63343.3
438	64	29920	42512.8		438	64	5312	59075		438	64	15000	64768
439	15	28398.9	45605.8		439	15	904.533	60032		439	15	17920	65056
440	29	21150.9	48680.4		440	29	4104.83	61155.6		440	29	42293	65280

## Sheet: SiO2-PDMABr 8
1	4	48896	18112		1	4	64	0		1	4	0	0
2	19	37120	19648		2	19	404.211	0		2	19	552.421	0
3	38	31555.4	20160		3	38	1280	0		3	38	10320.8	0
4	6	31402.7	21696		4	6	1493.33	0		4	6	9813.33	0
5	17	30177.9	22698.7		5	17	1581.18	0		5	17	3328	0
6	4	41664	23360		6	4	5568	0		6	4	9216	128
7	12	28800	23637.3		7	12	1557.33	42.667		7	12	5802.67	128
8	4	47616	23936		8	4	64	42.667		8	4	4096	256
9	7	40009.1	24007.1		9	7	950.857	42.667		9	7	6217.14	298.667
10	8	30976	24012.8		10	8	1248	64		10	8	40832	426.667
11	6	31189.3	24177.8		11	6	8064	64		11	6	1066.67	448
12	4	27904	24250.2		12	4	1856	64		12	4	10304	448
13	20	33408	24512		13	20	3302.4	85.333		13	20	22195.2	480
14	10	33433.6	24524.8		14	10	768	109.714		14	10	6041.6	490.667
15	4	21696	24530.3		15	4	6080	113.778		15	4	5504	535.273
16	9	22698.7	25088		16	9	2332.44	128		16	9	9671.11	552.421
17	6	29653.3	25201.8		17	6	25045.3	128		17	6	3157.33	597.333
18	11	24250.2	25531.7		18	11	3909.82	128		18	11	19898.2	605.091
19	14	33024	25856		19	14	1956.57	128		19	14	14372.6	628.364
20	30	30967.5	25984		20	30	52906.7	128		20	30	6954.67	665.6
21	6	31317.3	26048		21	6	3370.67	153.6		21	6	21120	704
22	7	28818.3	26065.5		22	7	5083.43	153.6		22	7	4352	736
23	11	32465.5	26158.5		23	11	1419.64	160		23	11	63092.4	768
24	9	24007.1	26180.3		24	9	2304	170.667		24	9	40504.9	768
25	7	36644.6	26349.7		25	7	1645.71	182.857		25	7	19126.9	804.571
26	73	34612.6	26414.5		26	73	33665.8	204.8		26	73	5817.86	884.364
27	5	40857.6	26506.4		27	5	4608	210.824		27	5	15667.2	930.909
28	6	35712	26530.9		28	6	1408	213.333		28	6	1322.67	938.667
29	10	35507.2	26688		29	10	1049.6	213.333		29	10	10700.8	960
30	10	34380.8	26726.4		30	10	2227.2	213.333		30	10	32819.2	960
31	44	35194.2	26777.6		31	44	23377.5	213.333		31	44	10193.5	981.333
32	45	37370.3	26786.9		32	45	40135.1	230.4		32	45	5011.91	981.333
33	25	28917.8	26794.7		33	25	3768.32	256		33	25	9830.4	1024
34	77	35514.2	26905.6		34	77	2882.49	256		34	77	21826.5	1066.67
35	8	38688	27072		35	8	8608	256		35	8	7328	1080.89
36	17	34800.9	27084.8		36	17	3162.35	256		36	17	2816	1093.82
37	4	36544	27282.3		37	4	5632	298.667		37	4	29184	1126.4
38	42	39466.7	27313.8		38	42	1682.29	307.2		38	42	10782.5	1237.33
39	10	30028.8	27331.8		39	10	22809.6	320		39	10	10137.6	1322.67
40	4	36352	27340.8		40	4	4416	320		40	4	6784	1365.33
41	11	26530.9	27349.3		41	11	2210.91	320		41	11	9146.18	1408
42	4	32064	27392		42	4	512	332.8		42	4	5440	1435.83
43	8	27072	27409.1		43	8	29184	352		43	8	11488	1450.67
44	35	34545.4	27434.7		44	35	39285	372.364		44	35	9384.23	1472
45	11	31069.1	27520		45	11	1582.55	372.364		45	11	7330.91	1484.8
46	6	35712	27530.7		46	6	15616	375.467		46	6	21973.3	1536
47	7	33206.9	27541.3		47	7	658.286	384		47	7	6619.43	1600
48	216	38914.4	27584		48	216	21781.3	384		48	216	47004.4	1645.71
49	6	35328	27601.5		49	6	426.667	384		49	6	768	1715.2
50	16	37408	27750.4		50	16	3328	393.846		50	16	25680	1728
51	17	32617.4	27785.8		51	17	11098.4	402.286		51	17	11143.5	1745.45
52	36	32981.3	27818.7		52	36	16426.7	404.211		52	36	51569.8	1755.43
53	11	26158.5	27854.8		53	11	9006.55	409.6		53	11	9192.73	1766.4
54	19	35368.4	27904		54	19	14174.3	420.571		54	19	52533.9	1792
55	38	33926.7	27904		55	38	16983.6	426.667		55	38	54224.8	1815.27
56	8	36480	28057.6		56	8	26656	426.667		56	8	31904	1820.44
57	7	37449.1	28092.6		57	7	12982.9	448		57	7	4461.71	1824
58	4	36608	28128		58	4	12032	455.111		58	4	448	1843.2
59	9	30549.3	28160		59	9	455.111	459.034		59	9	3612.44	1888
60	52	36908.3	28160		60	52	36391.4	469.333		60	52	45779.7	1920
61	5	24524.8	28173.1		61	5	15513.6	469.333		61	5	34662.4	1920
62	12	30122.7	28228.3		62	12	54826.7	469.97		62	12	38976	2106.18
63	13	30030.8	28276.4		63	13	37651.7	477.867		63	13	13272.6	2112
64	68	33336.5	28349.2		64	68	9046.59	494.933		64	68	35538.8	2139.7
65	11	32279.3	28416		65	11	12008.7	512		65	11	15476.4	2150.4
66	166	33132	28470.9		66	166	27722	512		66	166	37448.5	2176
67	14	31945.1	28544		67	14	9581.71	512		67	14	16658.3	2201.6
68	71	30089	28544		68	71	11054.9	512		68	71	51156.7	2267.43
69	39	35826.9	28652.3		69	39	27707.1	512		69	39	51449.4	2368
70	17	30238.1	28697.6		70	17	3975.53	512		70	17	42767.1	2432
71	4	23360	28757.3		71	4	3392	512		71	4	18624	2513.45
72	7	36461.7	28800		72	7	1170.29	512		72	7	3254.86	2590.12
73	11	33419.6	28800		73	11	5725.09	540.444		73	11	24994.9	2645.33
74	74	26506.4	28818.3		74	74	15463.8	542.118		74	74	31661	2645.33
75	408	40242.2	28842.7		75	408	32014.4	544		75	408	42671.1	2688
76	23	28349.2	28859.7		76	23	7913.74	551.385		76	23	9650.09	2688
77	23	34804.9	28864		77	23	7012.17	554.667		77	23	32756.9	2688
78	50	33495	28864		78	50	18160.6	560		78	50	46745.6	2709.33
79	112	36779.4	28917.8		79	112	22372.6	563.2		79	112	16848	2803.2
80	83	30939	29021.1		80	83	17087.2	563.2		80	83	30291.3	2816
81	4	18112	29121.9		81	4	3584	567.351		81	4	26240	2848
82	76	33253.1	29184		82	76	27125.9	576		82	76	27557.1	2872.89
83	84	33188.6	29218.1		83	84	33392.8	576		83	84	54555.4	2895.24
84	36	36800	29226.7		84	36	3313.78	576		84	36	14848	2895.57
85	6	39978.7	29244.2		85	6	640	597.333		85	6	3712	2901.33
86	73	37986.2	29269.3		86	73	34686.2	608		86	73	33115.2	3157.33
87	18	29354.7	29300.4		87	18	4892.44	614.4		87	18	44842.7	3168
88	30	31872	29312		88	30	45115.7	618.667		88	30	4633.6	3200
89	4	30080	29312		89	4	320	640		89	4	6976	3232
90	28	24530.3	29354.7		90	28	1737.14	640		90	28	32475.4	3254.86
91	13	37021.5	29440		91	13	551.385	640		91	13	6656	3328
92	16	31232	29440		92	16	4288	652.8		92	16	29680	3328
93	152	35936	29491.2		93	152	32520.4	658.286		93	152	36106.1	3343.06
94	7	37814.9	29640		94	7	7314.29	665.6		94	7	12288	3395.37
95	29	36396.1	29653.3		95	29	4722.76	665.6		95	29	6859.03	3456
96	243	34319.8	29670.4		96	243	28502.4	704		96	243	35495.5	3456
97	22	28800	29696		97	22	16186.2	768		97	22	2688	3470.22
98	4	48832	29712		98	4	3520	768		98	4	15744	3490.68
99	9	39253.3	29721.6		99	9	256	768		99	9	1080.89	3510.86
100	8	36608	29824		100	8	11552	793.6		100	8	1024	3520
101	4	34816	30016		101	4	768	798.118		101	4	3456	3612.44
102	4	47488	30018.8		102	4	64	810.667		102	4	960	3697.78
103	27	40429	30028.8		103	27	35128.9	837.818		103	27	37556.1	3712
104	27	40059.3	30030.8		104	27	27126.5	853.333		104	27	5992.3	3830.86
105	9	32369.8	30061.7		105	9	7736.89	853.333		105	9	17322.7	3840
106	44	33204.4	30080		106	44	19048.7	853.333		106	44	18350.5	3840
107	10	34764.8	30089		107	10	4582.4	884.364		107	10	1766.4	3933.09
108	34	32896	30122.7		108	34	14953.4	910.222		108	34	25487.1	3942.4
109	41	34503.8	30144		109	41	4601.76	912		109	41	9859.12	3943.39
110	45	32620.1	30176		110	45	28108.8	921.6		110	45	12219.7	3956.36
111	4	44032	30176		111	4	576	928		111	4	25536	4096
112	22	26065.5	30177.9		112	22	28171.6	928		112	22	12788.4	4224
113	23	37999.3	30188.3		113	23	2103.65	942.08		113	23	9594.43	4280
114	9	32597.3	30238.1		114	9	31601.8	950.857		114	9	4693.33	4291.77
115	6	39893.3	30254.5		115	6	213.333	957.217		115	6	57856	4329.74
116	11	32442.2	30400		116	11	3258.18	960		116	11	19781.8	4352
117	18	34517.3	30411.6		117	18	3000.89	960		117	18	28913.8	4461.71
118	6	29226.7	30464		118	6	1578.67	960		118	6	54954.7	4471.47
119	24	32362.7	30464		119	24	46954.7	985.6		119	24	5258.67	4480
120	4	24512	30464		120	4	960	998.4		120	4	3840	4633.6
121	6	30464	30549.3		121	6	170.667	1045.33		121	6	7040	4636.44
122	44	30411.6	30592		122	44	5218.91	1049.6		122	44	34548.4	4659.2
123	6	37589.3	30617.6		123	6	85.333	1060.57		123	6	981.333	4693.33
124	21	33974.9	30666.1		124	21	1280	1060.57		124	21	41910.9	4710.4
125	4	34560	30720		125	4	11584	1066.67		125	4	20736	4736
126	17	35870.1	30822.4		126	17	1957.65	1066.67		126	17	5737.41	4778.67
127	6	27349.3	30880		127	6	2773.33	1072		127	6	56405.3	4846.93
128	4	43904	30939		128	4	0	1080.89		128	4	128	4932.27
129	4	31744	30950.4		129	4	1920	1098.67		129	4	28032	5011.91
130	28	31378.3	30967.5		130	28	3584	1133.71		130	28	23872	5063.11
131	14	31634.3	30976		131	14	1718.86	1133.71		131	14	33005.7	5107.2
132	27	37338.1	31010.1		132	27	8533.33	1136		132	27	5281.19	5248
133	5	35123.2	31069.1		133	5	2201.6	1170.29		133	5	28518.4	5258.67
134	6	32554.7	31086.9		134	6	853.333	1170.29		134	6	39680	5281.19
135	13	31251.7	31122.3		135	13	55118.8	1177.6		135	13	5533.54	5412.57
136	5	32204.8	31155.2		136	5	1228.8	1177.6		136	5	10854.4	5440
137	15	36130.1	31189.3		137	15	10871.5	1177.6		137	15	11298.1	5452.8
138	25	35113	31232		138	25	942.08	1181.54		138	25	49940.5	5485.71
139	15	25531.7	31232		139	15	47206.4	1203.2		139	15	4932.27	5504
140	5	27340.8	31232		140	5	563.2	1206.86		140	5	27289.6	5533.54
141	8	35744	31232		141	8	544	1216		141	8	50336	5568
142	5	35072	31251.7		142	5	307.2	1218.21		142	5	256	5585.45
143	5	39731.2	31262.1		143	5	153.6	1223.11		143	5	0	5666.13
144	6	37333.3	31276.5		144	6	42.667	1228.8		144	6	426.667	5737.41
145	4	35392	31296		145	4	5056	1243.43		145	4	4224	5774.22
146	6	41258.7	31317.3		146	6	2090.67	1248		146	6	597.333	5802.67
147	17	40688.9	31328		147	17	542.118	1251.56		147	17	2590.12	5817.86
148	6	35541.3	31378.3		148	6	213.333	1254.4		148	6	981.333	5843.48
149	6	39125.3	31402.7		149	6	6869.33	1280		149	6	22314.7	5920
150	6	34432	31424		150	6	42.667	1280		150	6	0	5952
151	8	36992	31464.7		151	8	50752	1280		151	8	704	5992.3
152	9	34133.3	31555.4		152	9	910.222	1280		152	9	4636.44	6041.6
153	10	26905.6	31601.8		153	10	3942.4	1280		153	10	1408	6217.14
154	6	35200	31616		154	6	3797.33	1305.6		154	6	938.667	6414.22
155	6	31232	31616		155	6	298.667	1312		155	6	7637.33	6502.4
156	37	36538.8	31624.5		156	37	567.351	1331.2		156	37	18279.8	6592
157	104	33607.4	31634.3		157	104	4347.08	1365.33		157	104	23522.5	6606.77
158	5	33075.2	31680		158	5	1382.4	1382.4		158	5	6502.4	6619.43
159	9	28842.7	31725.3		159	9	853.333	1398.15		159	9	2645.33	6656
160	42	33444.6	31744		160	42	420.571	1408		160	42	2895.24	6656
161	17	32060.2	31825.5		161	17	4080.94	1408		161	17	8824.47	6784
162	5	35430.4	31841.5		162	5	153.6	1419.64		162	5	20172.8	6848
163	18	35612.4	31872		163	18	1066.67	1440		163	18	13752.9	6859.03
164	8	36480	31877.6		164	8	160	1493.33		164	8	21632	6930.96
165	4	32320	31940.9		165	4	1536	1493.33		165	4	6848	6954.67
166	23	38066.1	31945.1		166	23	957.217	1536		166	23	5843.48	6976
167	11	35444.4	31959.6		167	11	512	1549.47		167	11	3956.36	6997.33
168	4	27520	31976.7		168	4	1216	1557.33		168	4	6656	7032.47
169	18	34062.2	31988.5		169	18	4280.89	1578.67		169	18	6414.22	7040
170	9	24177.8	32032		170	9	2872.89	1581.18		170	9	5063.11	7051.64
171	15	36693.3	32060.2		171	15	12595.2	1582.55		171	15	4846.93	7104
172	5	26777.6	32064		172	5	23910.4	1584.76		172	5	4659.2	7136
173	15	35072	32085.3		173	15	2679.47	1587.2		173	15	4471.47	7210.67
174	36	27313.8	32149.3		174	36	2296.89	1621.33		174	36	18517.3	7253.33
175	22	32197.8	32197.8		175	22	1698.91	1645.71		175	22	2106.18	7273.41
176	11	42030.5	32204.8		176	11	4072.73	1652.36		176	11	628.364	7328
177	6	40448	32256		177	6	1621.33	1664		177	6	3840	7330.91
178	9	30464	32279.3		178	9	1080.89	1682.29		178	9	1450.67	7392
179	11	29300.4	32320		179	11	8401.45	1698.91		179	11	2513.45	7526.4
180	34	31232	32320		180	34	27964.2	1713.23		180	34	9652.71	7637.33
181	42	37693	32341.3		181	42	4284.95	1718.86		181	42	61214.5	7936
182	27	37271.7	32362.7		182	27	1251.56	1728		182	27	22243.6	8080.56
183	5	34560	32369.8		183	5	665.6	1737.14		183	5	2201.6	8345.6
184	13	31940.9	32384		184	13	393.846	1792		184	13	20814.8	8533.33
185	8	30880	32442.2		185	8	12384	1824		185	8	480	8550.4
186	10	29491.2	32465.5		186	10	17792	1856		186	10	21273.6	8566.15
187	6	38016	32499.2		187	6	42.667	1856		187	6	0	8643.76
188	12	27434.7	32512		188	12	17301.3	1861.82		188	12	15722.7	8777.14
189	18	32611.6	32531.3		189	18	29610.7	1920		189	18	9770.67	8824.47
190	8	30176	32554.7		190	8	5952	1920		190	8	12320	9011.2
191	5	32972.8	32560		191	5	0	1923.12		191	5	23296	9146.18
192	8	26688	32563.2		192	8	1440	1956.57		192	8	16864	9192.73
193	5	32512	32568.9		193	5	3993.6	1957.65		193	5	22118.4	9193.74
194	12	39253.3	32581.8		194	12	38250.7	1957.65		194	12	490.667	9216
195	4	31424	32597.3		195	4	6336	1975.72		195	4	9472	9384.23
196	5	37529.6	32611.6		196	5	1177.6	1978.18		196	5	4710.4	9472
197	86	40721.9	32617.4		197	86	13463.8	1996.8		197	86	10025.7	9594.43
198	8	28160	32620.1		198	8	352	2023.78		198	8	3168	9625.6
199	6	38570.7	32698.2		199	6	1066.67	2090.67		199	6	7253.33	9650.09
200	17	33807.1	32796.4		200	17	256	2090.67		200	17	27331.8	9652.71
201	8	34240	32796.4		201	8	512	2103.03		201	8	5920	9671.11
202	7	37193.1	32860.2		202	7	1133.71	2103.65		202	7	3510.86	9728
203	6	36394.7	32896		203	6	3840	2157.71		203	6	1237.33	9770.67
204	5	38809.6	32947.2		204	5	1280	2176		204	5	665.6	9813.33
205	71	34304	32972.8		205	71	2491.49	2176		205	71	13611.3	9830.4
206	6	29269.3	32981.3		206	6	512	2201.6		206	6	12074.7	9859.12
207	4	27392	33008.7		207	4	448	2210.91		207	4	1920	10025.7
208	8	34944	33024		208	8	960	2227.2		208	8	49504	10137.6
209	4	30720	33075.2		209	4	384	2252.8		209	4	11904	10193.5
210	6	36394.7	33088		210	6	597.333	2257.45		210	6	36010.7	10304
211	39	34553.4	33099.3		211	39	33726.4	2296.89		211	39	8566.15	10304
212	15	31624.5	33132		212	15	494.933	2304		212	15	23842.1	10320.8
213	40	30950.4	33133.7		213	40	4793.6	2307.63		213	40	11411.2	10432
214	18	29184	33188.6		214	18	469.333	2332.44		214	18	14236.4	10496
215	203	39989	33204.4		215	203	1218.21	2368		215	203	3490.68	10700.8
216	7	35949.7	33206.9		216	7	4498.29	2368		216	7	15542.9	10752
217	8	35904	33216		217	8	2176	2474.67		217	8	13920	10782.5
218	23	30018.8	33230.5		218	23	3049.74	2491.49		218	23	17474.8	10854.4
219	4	33728	33233.5		219	4	3904	2496		219	4	1600	11143.5
220	8	33600	33240.6		220	8	15712	2548.36		220	8	2848	11298.1
221	11	32698.2	33243.4		221	11	3537.45	2560		221	11	1093.82	11411.2
222	29	30464	33253.1		222	29	459.034	2679.47		222	29	35451.6	11456
223	8	34816	33254.4		223	8	3328	2688		223	8	7104	11456
224	7	35913.1	33280		224	7	1060.57	2702.22		224	7	48822.9	11468.8
225	4	32320	33280		225	4	256	2752		225	4	14016	11488
226	4	33216	33336.5		226	4	128	2765.79		226	4	448	11799.3
227	21	34340.6	33355.3		227	21	1584.76	2773.33		227	21	13750.9	11904
228	12	27541.3	33357.9		228	12	2368	2829.47		228	12	2709.33	11946.7
229	4	46656	33408		229	4	128	2867.2		229	4	1472	11968
230	6	29696	33419.6		230	6	469.333	2872.89		230	6	20736	12074.7
231	87	36599.2	33433.6		231	87	3383.91	2882.49		231	87	12785.3	12106.2
232	6	41344	33444.6		232	6	2474.67	2902.71		232	6	14592	12219.7
233	17	34168.5	33495		233	17	19260.2	3000.89		233	17	4291.77	12288
234	11	28276.4	33495.4		234	11	10449.5	3037.87		234	11	11799.3	12320
235	6	39125.3	33600		235	6	554.667	3049.74		235	6	12672	12352
236	8	33088	33607.4		236	8	704	3131.08		236	8	3456	12672
237	8	33280	33671.5		237	8	1408	3162.35		237	8	19584	12785.3
238	11	36258.9	33706.7		238	11	372.364	3178.67		238	11	13661.1	12788.4
239	42	27282.3	33706.7		239	42	15494.1	3193.26		239	42	18035.8	12970.7
240	20	34060.8	33728		240	20	4492.8	3219.58		240	20	25497.6	12987.7
241	5	32256	33760		241	5	8243.2	3258.18		241	5	13721.6	12992
242	34	36404.7	33760		242	34	798.118	3302.4		242	34	29025.9	13056
243	6	33706.7	33783.2		243	6	426.667	3313.78		243	6	4736	13272.6
244	5	37734.4	33783.9		244	5	2252.8	3328		244	5	9625.6	13611.3
245	11	36770.9	33807.1		245	11	7470.55	3328		245	11	884.364	13661.1
246	10	29440	33843.2		246	10	7680	3370.67		246	10	25523.2	13670.1
247	11	32581.8	33856		247	11	1652.36	3379.2		247	11	7051.64	13721.6
248	12	42645.3	33856		248	12	618.667	3383.91		248	12	47274.7	13750.9
249	5	34560	33920		249	5	614.4	3392		249	5	16537.6	13752.9
250	9	32085.3	33926.7		250	9	4551.11	3401.14		250	9	19569.8	13863.4
251	17	29244.2	33974.9		251	17	19922.8	3520		251	17	8643.76	13920
252	23	33357.9	33996.8		252	23	14959.3	3537.45		252	23	4329.74	13926.4
253	16	32560	34060.8		253	16	912	3555.56		253	16	23328	14016
254	16	30176	34062.2		254	16	1072	3558.4		254	16	27888	14227.6
255	10	32947.2	34128.8		255	10	1305.6	3584		255	10	56140.8	14236.4
256	19	30666.1	34133.3		256	19	3193.26	3584		256	19	19253.9	14242.9
257	4	31680	34168.5		257	4	52800	3698.76		257	4	1728	14372.6
258	5	37836.8	34240		258	5	665.6	3703.47		258	5	7526.4	14464
259	52	30188.3	34274.5		259	52	20760.6	3744		259	52	3943.39	14506.7
260	63	33495.4	34304		260	63	36112.3	3754.67		260	63	5485.71	14592
261	14	35858.3	34319.8		261	14	32128	3754.67		261	14	60854.9	14829.7
262	15	36334.9	34325.3		262	15	1177.6	3768.32		262	15	39782.4	14848
263	7	38107.4	34340.6		263	7	1060.57	3791.24		263	7	2267.43	15095.2
264	6	37845.3	34380.8		264	6	853.333	3797.33		264	6	2901.33	15200
265	14	26349.7	34432		265	14	2157.71	3840		265	14	14829.7	15217.8
266	11	26786.9	34503.8		266	11	5515.64	3893.13		266	11	1815.27	15445.3
267	33	29121.9	34508.8		267	33	6050.91	3904		267	33	20891.2	15476.4
268	8	35488	34517.3		268	8	5216	3909.82		268	8	3232	15542.9
269	29	33783.2	34545.4		269	29	3698.76	3942.4		269	29	15095.2	15624.3
270	4	30144	34553.4		270	4	512	3948.31		270	4	2688	15667.2
271	16	29712	34560		271	16	560	3961.53		271	16	33616	15722.7
272	99	32568.9	34560		272	99	3961.53	3975.53		272	99	16133.2	15744
273	11	33233.5	34560		273	11	5748.36	3993.6		273	11	5585.45	15840
274	8	33760	34612.6		274	8	1728	4032		274	8	15200	16092.7
275	4	42176	34624		275	4	0	4053.33		275	4	960	16133.2
276	4	42496	34764.8		276	4	128	4072.73		276	4	13056	16204.8
277	4	34624	34800.9		277	4	384	4080.94		277	4	12992	16479.5
278	147	39288.2	34804.9		278	147	10860	4206.93		278	147	22878	16537.6
279	32	29640	34816		279	32	1136	4280.89		279	32	4280	16588.8
280	23	39457.4	34816		280	23	59358.6	4284.95		280	23	1435.83	16658.3
281	75	30617.6	34816		281	75	25890.1	4288		281	75	12987.7	16848
282	8	45216	34876.2		282	8	16800	4295.11		282	8	736	16864
283	11	31464.7	34944		283	11	26158.5	4347.08		283	11	3933.09	16896
284	8	41056	34951.5		284	8	608	4397.18		284	8	3520	16932.6
285	8	38112	35072		285	8	928	4416		285	8	12352	17322.7
286	222	33783.9	35072		286	222	9064.94	4492.8		286	222	34826.4	17474.8
287	67	33008.7	35113		287	67	469.97	4498.29		287	67	2139.7	17504
288	10	33254.4	35123.2		288	10	998.4	4541.22		288	10	5452.8	17547.6
289	6	28416	35148.3		289	6	3754.67	4551.11		289	6	11946.7	17632
290	56	36685.7	35194.2		290	56	9970.29	4551.11		290	56	15840	18035.8
291	4	25984	35200		291	4	2496	4582.4		291	4	10304	18279.8
292	8	31328	35242.7		292	8	928	4601.76		292	8	5568	18350.5
293	22	31825.5	35296		293	22	2257.45	4608		293	22	10752	18517.3
294	67	31988.5	35298.5		294	67	11409.2	4608		294	67	16479.5	18624
295	5	24012.8	35328		295	5	921.6	4722.76		295	5	1843.2	19126.9
296	4	33280	35328		296	4	320	4793.6		296	4	26432	19253.9
297	7	31122.3	35368.4		297	7	3401.14	4823.04		297	7	10496	19569.8
298	10	37376	35392		298	10	2688	4892.44		298	10	1126.4	19584
299	4	28864	35430.4		299	4	2368	4981.93		299	4	26496	19682.5
300	6	28544	35444.4		300	6	512	4992		300	6	5248	19781.8
301	32	28864	35464.5		301	32	28192	5056		301	32	7136	19898.2
302	9	33706.7	35488		302	9	45681.8	5083.43		302	9	3697.78	20150.9
303	5	30822.4	35507.2		303	5	204.8	5216		303	5	11468.8	20172.8
304	9	32796.4	35514.2		304	9	540.444	5218.91		304	9	8533.33	20267.5
305	30	26180.3	35541.3		305	30	4206.93	5394.29		305	30	22340.3	20616.5
306	5	27084.8	35552		306	5	5888	5515.64		306	5	7936	20736
307	18	33920	35602.3		307	18	40746.7	5553.23		307	18	3470.22	20736
308	8	29312	35610.3		308	8	2176	5556.71		308	8	60416	20814.8
309	24	27530.7	35612.4		309	24	1098.67	5568		309	24	34453.3	20891.2
310	12	31616	35712		310	12	3178.67	5632		310	12	21056	21056
311	17	33099.3	35712		311	17	9953.88	5725.09		311	17	30900.7	21090.5
312	26	34274.5	35744		312	26	1181.54	5748.36		312	26	19682.5	21120
313	13	27785.8	35826.9		313	13	13312	5888		313	13	13863.4	21273.6
314	18	23637.3	35858.3		314	18	15061.3	5952		314	18	27150.2	21405.5
315	10	33996.8	35870.1		315	10	409.6	6050.91		315	10	16204.8	21632
316	4	40320	35904		316	4	1856	6080		316	4	2112	21671.3
317	27	25201.8	35913.1		317	27	10429.6	6336		317	27	6930.96	21708.8
318	25	32860.2	35936		318	25	4608	6616.61		318	25	27238.4	21785.6
319	4	28544	35949.7		319	4	320	6869.33		319	4	2432	21826.5
320	11	38958.5	36010.7		320	11	884.364	7012.17		320	11	535.273	21833.1
321	15	27409.1	36130.1		321	15	3037.87	7040		321	15	21708.8	21973.3
322	17	31262.1	36165.8		322	17	4397.18	7277.05		322	17	7273.41	22118.4
323	6	37120	36258.9		323	6	2090.67	7314.29		323	6	1792	22195.2
324	11	31976.7	36266.7		324	11	372.364	7470.55		324	11	930.909	22212.9
325	6	41301.3	36334.9		325	6	1280	7680		325	6	2176	22243.6
326	10	29721.6	36352		326	10	2867.2	7736.89		326	10	16896	22314.7
327	9	35242.7	36394.7		327	9	12231.1	7913.74		327	9	1365.33	22340.3
328	6	32341.3	36394.7		328	6	213.333	7968		328	6	34389.3	22878
329	6	27818.7	36396.1		329	6	15573.3	8064		329	6	6997.33	23296
330	5	34508.8	36404.7		330	5	2560	8243.2		330	5	9011.2	23328
331	4	30400	36425.1		331	4	1664	8401.45		331	4	128	23488
332	4	20160	36437.3		332	4	768	8533.33		332	4	48128	23522.5
333	5	40448	36453.7		333	5	563.2	8550.4		333	5	8550.4	23616
334	20	32499.2	36461.7		334	20	985.6	8608		334	20	2150.4	23842.1
335	4	23936	36465.8		335	4	4032	9006.55		335	4	10432	23872
336	14	37065.1	36480		336	14	109.714	9046.59		336	14	1920	24695.7
337	10	28697.6	36480		337	10	793.6	9064.94		337	10	1484.8	24738.9
338	7	40411.4	36480		338	7	1206.86	9581.71		338	7	29659.4	24960
339	40	35552	36538.8		339	40	652.8	9953.88		339	40	2803.2	24994.9
340	8	39584	36544		340	8	960	9970.29		340	8	1888	25088
341	7	25088	36599.2		341	7	16201.1	10119.5		341	7	1645.71	25301.3
342	6	39680	36608		342	6	4053.33	10429.6		342	6	4778.67	25433
343	4	39232	36608		343	4	512	10449.5		343	4	1536	25487.1
344	4	27904	36644.6		344	4	576	10669.4		344	4	6592	25497.6
345	4	45568	36672		345	4	0	10860		345	4	2688	25523.2
346	28	37229.7	36685.7		346	28	1243.43	10871.5		346	28	3830.86	25536
347	15	35464.5	36693.3		347	15	477.867	11054.9		347	15	20616.5	25680
348	8	34816	36770.9		348	8	18080	11098.4		348	8	1824	26240
349	16	30592	36779.4		349	16	14160	11210.1		349	16	7392	26432
350	10	31155.2	36800		350	10	1254.4	11409.2		350	10	1715.2	26496
351	4	30016	36864		351	4	4992	11552		351	4	2368	27150.2
352	19	28092.6	36908.3		352	19	11210.1	11584		352	19	3395.37	27238.4
353	34	34951.5	36992		353	34	210.824	11724.8		353	34	3343.06	27289.6
354	9	36010.7	36994.3		354	9	1223.11	12008.7		354	9	15217.8	27331.8
355	7	36425.1	37021.5		355	7	1170.29	12032		355	7	8777.14	27557.1
356	74	41738.4	37065.1		356	74	2023.78	12231.1		356	74	2895.57	27888
357	15	31010.1	37120		357	15	3379.2	12236.5		357	15	2645.33	28032
358	5	42598.4	37120		358	5	1792	12373.3		358	5	16588.8	28416
359	20	38144	37193.1		359	20	3558.4	12384		359	20	5107.2	28518.4
360	11	36165.8	37229.7		360	11	13917.1	12595.2		360	11	605.091	28913.8
361	4	19648	37271.7		361	4	640	12982.9		361	4	23488	29025.9
362	36	40035.6	37333.3		362	36	54805.3	13312		362	36	1820.44	29184
363	6	41557.3	37338.1		363	6	14634.7	13463.8		363	6	4480	29659.4
364	29	36864	37370.3		364	29	27118.3	13845.8		364	29	16092.7	29667.6
365	12	34325.3	37376		365	12	3754.67	13917.1		365	12	14506.7	29680
366	8	35296	37408		366	8	3744	14160		366	8	768	30291.3
367	7	33133.7	37449.1		367	7	1133.71	14174.3		367	7	804.571	30900.7
368	8	36672	37529.6		368	8	43040	14336		368	8	5952	31661
369	4	29312	37589.3		369	4	7040	14634.7		369	4	11456	31904
370	5	25856	37692.2		370	5	8550.4	14953.4		370	5	31948.8	31948.8
371	6	38613.3	37693		371	6	128	14959.3		371	6	298.667	32443.4
372	17	37692.2	37734.4		372	17	10119.5	15061.3		372	17	53142.6	32475.4
373	8	28128	37814.9		373	8	1824	15463.8		373	8	17632	32756.9
374	4	33856	37836.8		374	4	512	15494.1		374	4	3200	32819.2
375	14	28470.9	37845.3		375	14	182.857	15513.6		375	14	16932.6	33005.7
376	23	31276.5	37930.7		376	23	4541.22	15573.3		376	23	25433	33115.2
377	56	31232	37934		377	56	5394.29	15616		377	56	32443.4	33194.7
378	25	28057.6	37986.2		378	25	4823.04	15712		378	25	13926.4	33616
379	10	33843.2	37999.3		379	10	1920	16186.2		379	10	40089.6	33706.7
380	26	35298.5	38016		380	26	1398.15	16201.1		380	26	60337.2	34374.8
381	15	28228.3	38066.1		381	15	1587.2	16426.7		381	15	48213.3	34389.3
382	15	28859.7	38107.4		382	15	375.467	16800		382	15	37444.3	34453.3
383	8	32032	38112		383	8	640	16983.6		383	8	17504	34548.4
384	16	36480	38144		384	16	7968	17087.2		384	16	14464	34662.4
385	17	27331.8	38570.7		385	17	1957.65	17301.3		385	17	52751.1	34826.4
386	141	36453.7	38577.5		386	141	2307.63	17792		386	141	37521.2	34896.8
387	4	31616	38613.3		387	4	256	18080		387	4	25088	35072
388	11	26414.5	38688		388	11	1978.18	18160.6		388	11	24738.9	35451.6
389	18	39068.4	38809.6		389	18	113.778	19048.7		389	18	2872.89	35495.5
390	311	35610.3	38914.4		390	311	2765.79	19260.2		390	311	13670.1	35538.8
391	85	33671.5	38958.5		391	85	1975.72	19922.8		391	85	14227.6	35557.2
392	26	27854.8	39068.4		392	26	3948.31	20760.6		392	26	6606.77	35691.8
393	6	36266.7	39125.3		393	6	12373.3	21781.3		393	6	15445.3	36010.7
394	39	42509.1	39125.3		394	39	5553.23	22372.6		394	39	55722.7	36106.1
395	60	31086.9	39232		395	60	3703.47	22809.6		395	60	59716.3	37444.3
396	12	32149.3	39253.3		396	12	2752	23377.5		396	12	54016	37448.5
397	8	33760	39253.3		397	8	1312	23910.4		397	8	35072	37521.2
398	4	33856	39288.2		398	4	0	25045.3		398	4	11968	37556.1
399	51	33355.3	39457.4		399	51	5556.71	25890.1		399	51	7032.47	38976
400	12	27584	39466.7		400	12	1493.33	26158.5		400	12	12970.7	39662.7
401	11	27601.5	39584		401	11	837.818	26656		401	11	1745.45	39680
402	277	36994.3	39680		402	277	7277.05	26733.7		402	277	21671.3	39782.4
403	9	32796.4	39731.2		403	9	3555.56	27118.3		403	9	29667.6	40089.6
404	41	31725.3	39893.3		404	41	1923.12	27125.9		404	41	45923.9	40504.9
405	19	31959.6	39978.7		405	19	2829.47	27126.5		405	19	34896.8	40832
406	22	29021.1	39989		406	22	1861.82	27707.1		406	22	14242.9	41824
407	5	27750.4	40009.1		407	5	11724.8	27722		407	5	8345.6	41910.9
408	7	30061.7	40035.6		408	7	402.286	27964.2		408	7	5412.57	42671.1
409	170	34876.2	40059.3		409	170	3219.58	28108.8		409	170	8080.56	42767.1
410	10	32563.2	40242.2		410	10	1203.2	28171.6		410	10	21785.6	44842.7
411	9	36465.8	40320		411	9	4551.11	28192		411	9	59192.9	45779.7
412	21	31841.5	40411.4		412	21	26733.7	28502.4		412	21	21833.1	45923.9
413	39	28173.1	40429		413	39	6616.61	29184		413	39	21405.5	46745.6
414	23	31877.6	40448		414	23	60805.6	29610.7		414	23	9193.74	47004.4
415	9	31601.8	40448		415	9	4295.11	31601.8		415	9	9728	47274.7
416	4	29440	40490.7		416	4	14336	32014.4		416	4	11456	48128
417	8	28160	40652.8		417	8	384	32128		417	8	41824	48213.3
418	14	35602.3	40688.9		418	14	46080	32520.4		418	14	1755.43	48822.9
419	15	29218.1	40721.9		419	15	1996.8	33392.8		419	15	33194.7	49504
420	47	35148.3	40857.6		420	47	13845.8	33665.8		420	47	34374.8	49940.5
421	107	43718.6	41056		421	107	2103.03	33726.4		421	107	12106.2	50336
422	10	26726.4	41258.7		422	10	332.8	34686.2		422	10	3942.4	51156.7
423	373	42052.6	41301.3		423	373	12236.5	35128.9		423	373	35557.2	51449.4
424	53	32531.3	41344		424	53	3893.13	36112.3		424	53	20267.5	51569.8
425	5	40652.8	41557.3		425	5	1331.2	36391.4		425	5	0	52160
426	89	37934	41664		426	89	4981.93	37651.7		426	89	39662.7	52533.9
427	30	26794.7	41738.4		427	30	1177.6	38250.7		427	30	5666.13	52751.1
428	19	34128.8	42030.5		428	19	1549.47	39285		428	19	35691.8	53142.6
429	13	28652.3	42052.6		429	13	3131.08	40135.1		429	13	21090.5	54016
430	10	29670.4	42176		430	10	230.4	40746.7		430	10	24960	54224.8
431	21	33243.4	42496		431	21	3791.24	43040		431	21	20150.9	54555.4
432	22	30254.5	42509.1		432	22	2548.36	45115.7		432	22	17547.6	54954.7
433	4	26048	42598.4		433	4	576	45681.8		433	4	57088	55722.7
434	9	35328	42645.3		434	9	2702.22	46080		434	9	5774.22	56140.8
435	6	40490.7	43718.6		435	6	1365.33	46954.7		435	6	3328	56405.3
436	62	38577.5	43904		436	62	2902.71	47206.4		436	62	24695.7	57088
437	12	32384	44032		437	12	1045.33	50752		437	12	7210.67	57856
438	4	29824	45216		438	4	1280	52800		438	4	28416	59192.9
439	31	33230.5	45568		439	31	10669.4	52906.7		439	31	15624.3	59716.3
440	6	37930.7	46656		440	6	0	54805.3		440	6	25301.3	60337.2
441	6	28757.3	47488		441	6	810.667	54826.7		441	6	33706.7	60416
442	12	36437.3	47616		442	12	213.333	55118.8		442	12	52160	60854.9
443	8	31296	48832		443	8	128	59358.6		443	8	23616	61214.5
444	13	33240.6	48896		444	13	1713.23	60805.6		444	13	22212.9	63092.4

## Sheet: SiO2-PDMA-AB 9
1	22	48930.9	28224		1	22	45451.6	0		1	22	18862.5	128
2	4	28224	28800		2	4	49344	0		2	4	7616	320
3	7	39204.6	29619.2		3	7	2377.14	0		3	7	13056	320
4	53	45708.1	29696		4	53	7926.34	0		4	53	35593.7	332.8
5	6	33792	30054.4		5	6	3029.33	0		5	6	7466.67	384
6	7	42715.4	31744		6	7	768	0		6	7	61842.3	409.6
7	8	48032	31808		7	8	52992	0		7	8	448	416
8	81	49528.1	31946.1		8	81	1321.09	25.6		8	81	25078.5	448
9	5	44902.4	32320		9	5	460.8	25.6		9	5	1792	460.8
10	18	44288	32529.1		10	18	2616.89	42.667		10	18	2659.56	487.619
11	61	48648.4	33536		11	61	38555.3	46.545		11	61	11146.5	512
12	8	39296	33728		12	8	15168	51.2		12	8	39456	512
13	16	44576	33792		13	16	15008	51.2		13	16	1920	512
14	16	41728	34816		14	16	49024	64		14	16	4688	512
15	50	41052.2	34816		15	50	6819.84	85.333		15	50	19338.2	560.762
16	4	48512	34835.7		16	4	256	102.4		16	4	1536	563.2
17	60	48460.8	34840.4		17	60	3020.8	113.778		17	60	6788.27	563.2
18	103	50427	34901.3		18	103	5047.92	128		18	103	21417	640
19	4	46976	35106.1		19	4	2816	128		19	4	1408	768
20	7	38582.9	35157.3		20	7	14592	161.185		20	7	61549.7	843.13
21	20	43545.6	35287		21	20	2457.6	213.333		21	20	5721.6	853.333
22	4	45440	35296		22	4	3520	223.086		22	4	46464	853.333
23	4	35392	35392		23	4	3712	230.4		23	4	13888	870.4
24	9	46449.8	35418.4		24	9	1507.56	256		24	9	61013.3	907.636
25	21	45043.8	35437.7		25	21	10825.1	256		25	21	45214.5	938.667
26	4	32320	35776		26	4	6912	256		26	4	46976	938.667
27	12	35157.3	35776		27	12	426.667	256		27	12	29781.3	1050.95
28	18	42737.8	35925.3		28	18	753.778	256		28	18	2730.67	1053.26
29	5	39475.2	36032		29	5	921.6	256		29	5	20275.2	1056
30	6	41642.7	36096		30	6	213.333	256		30	6	1834.67	1066.67
31	4	46528	36450.5		31	4	3712	256		31	4	57792	1160
32	14	36882.3	36454.4		32	14	11136	256		32	14	12452.6	1177.6
33	4	45952	36526.5		33	4	38976	282.947		33	4	1728	1177.6
34	19	42213.1	36616.3		34	19	15400.4	286.118		34	19	36621.5	1216
35	15	41813.3	36647.4		35	15	39185.1	291.721		35	15	9011.2	1232.59
36	4	46528	36724.4		36	4	1024	298.667		36	4	7424	1262.35
37	11	39493.8	36736		37	11	3793.45	308.966		37	11	4445.09	1280
38	4	45312	36775.4		38	4	3136	320		38	4	1216	1408
39	5	39219.2	36778.7		39	5	14848	336		39	5	17203.2	1408
40	4	48384	36864		40	4	3520	365.714		40	4	46592	1408
41	4	37952	36864		41	4	1792	368		41	4	65280	1422.22
42	4	45760	36882.3		42	4	1216	372.87		42	4	5760	1433.6
43	6	49109.3	36892.4		43	6	2005.33	384		43	6	8362.67	1433.6
44	12	42304	36954.4		44	12	2560	384		44	12	6229.33	1484.8
45	4	50688	37068.8		45	4	1920	384		45	4	8832	1493.33
46	8	35296	37152		46	8	24640	392.533		46	8	1504	1504
47	4	46976	37248		47	4	0	398.222		47	4	1280	1518.93
48	12	39296	37461.3		48	12	3136	402.394		48	12	28522.7	1536
49	14	39826.3	37494.2		49	14	1005.71	409.6		49	14	6582.86	1536
50	4	45504	37566.6		50	4	256	409.6		50	4	5056	1536
51	28	47021.7	37592.6		51	28	7213.71	409.6		51	28	20754.3	1561.6
52	45	46273.4	37613.7		52	45	60603.7	426.667		52	45	10370.8	1578.67
53	48	46501.3	37824		53	48	896	436.706		53	48	6000	1600
54	12	42922.7	37930.7		54	12	2752	448		54	12	6613.33	1664
55	30	47897.6	37952		55	30	256	448		55	30	1518.93	1675.64
56	16	48208	38058.7		56	16	1296	448		56	16	59248	1682.29
57	62	49643.4	38115.6		57	62	43743	453.818		57	62	6267.87	1700.57
58	41	46623.2	38200		58	41	50044.9	460.8		58	41	49476.7	1706.67
59	36	41756.4	38220.8		59	36	21539.6	483.556		59	36	14065.8	1728
60	4	46464	38253.7		60	4	0	490.213		60	4	32320	1728
61	20	47091.2	38326.9		61	20	51.2	492.308		61	20	332.8	1728
62	18	43761.8	38382.9		62	18	3271.11	508.878		62	18	8078.22	1773.71
63	8	41376	38442.7		63	8	1600	512		63	8	28288	1776.94
64	38	38480.8	38480.8		64	38	4628.21	512		64	38	63703.6	1792
65	15	36454.4	38528		65	15	2542.93	512		65	15	21623.5	1792
66	6	42794.7	38582.9		66	6	25130.7	512		66	6	1706.67	1792
67	25	46694.4	38802.3		67	25	52910.1	512		67	25	4024.32	1820.44
68	7	41984	38848		68	7	658.286	512		68	7	46445.7	1834.67
69	22	41250.9	38877.9		69	22	36608	512		69	22	13230.5	1869.91
70	17	43851.3	38954.7		70	17	1129.41	512		70	17	4939.29	1885.09
71	7	48566.9	38988.8		71	7	256	531.692		71	7	16676.6	1920
72	6	46976	39040		72	6	1578.67	548.571		72	6	17536	1954.91
73	14	46976	39040		73	14	38912	563.2		73	14	7661.71	2048
74	4	42240	39069.5		74	4	3776	563.2		74	4	41728	2048
75	20	44544	39104		75	20	33587.2	566.857		75	20	29836.8	2048
76	28	40384	39131.4		76	28	14601.1	573.217		76	28	14464	2150.4
77	8	44640	39168		77	8	36256	597.333		77	8	6784	2205.19
78	18	45297.8	39168		78	18	3299.56	625.778		78	18	61027.6	2252.8
79	31	48772.1	39168		79	31	54940.9	656		79	31	15888.5	2252.8
80	7	45531.4	39204.6		80	7	23844.6	658.286		80	7	33170.3	2252.8
81	25	46284.8	39219.2		81	25	55756.8	658.286		81	25	2652.16	2304
82	9	44117.3	39296		82	9	3783.11	665.6		82	9	7452.44	2338.59
83	8	42240	39296		83	8	29376	682.667		83	8	45856	2406.4
84	20	45504	39316.2		84	20	41651.2	682.667		84	20	14873.6	2474.67
85	7	39131.4	39357.2		85	7	2779.43	716.8		85	7	62902.9	2496
86	15	38382.9	39358.8		86	15	3089.07	725.333		86	15	31112.5	2520.61
87	6	37930.7	39381.3		87	6	2048	744.727		87	6	36181.3	2540.31
88	16	45744	39398.4		88	16	18608	747.243		88	16	12256	2560
89	8	37152	39424		89	8	11872	752.941		89	8	10944	2560
90	32	45544	39460.6		90	32	656	753.778		90	32	36136	2602.67
91	8	39808	39461.9		91	8	64	756.87		91	8	1600	2613.89
92	4	35776	39475.2		92	4	4288	768		92	4	52160	2652.16
93	19	41148.6	39493.8		93	19	1643.79	768		93	19	61170.5	2659.56
94	6	41002.7	39515.4		94	6	1322.67	768		94	6	30208	2720
95	4	49024	39530.7		95	4	512	768		95	4	14336	2730.67
96	15	38877.9	39543.5		96	15	3822.93	768		96	15	46848	2759.11
97	10	29619.2	39570.3		97	10	128	768		97	10	1177.6	2803.2
98	31	49911.7	39577.6		98	31	3220.64	768		98	31	28738.1	2816
99	4	46592	39590.4		99	4	832	782.222		99	4	60288	2864.76
100	12	40490.7	39680		100	12	597.333	804.571		100	12	5354.67	2880
101	27	51617.2	39695.1		101	27	161.185	819.2		101	27	1232.59	2901.33
102	56	48649.1	39744		102	56	44809.1	832		102	56	21536	2918.4
103	5	40704	39808		103	5	19865.6	832		103	5	30976	2922.67
104	4	45312	39826.3		104	4	2752	832		104	4	65216	2969.6
105	9	43946.7	39850.7		105	9	398.222	847		105	9	1422.22	2996.15
106	10	45184	39875.8		106	10	1024	849.495		106	10	1484.8	3059.2
107	6	39381.3	39924.4		107	6	85.333	864		107	6	14634.7	3072
108	19	31946.1	39936		108	19	1226.11	877.714		108	19	10118.7	3168
109	293	50480.1	39936		109	293	28656.3	883.613		109	293	52840	3264
110	10	41600	39972.6		110	10	10752	896		110	10	24243.2	3279.57
111	6	41301.3	39974.1		111	6	512	896		111	6	853.333	3291.43
112	7	45348.6	40000		112	7	658.286	896		112	7	25709.7	3384.89
113	6	43136	40038.4		113	6	7040	896		113	6	25941.3	3404.8
114	13	36450.5	40155.4		114	13	1280	912.696		114	13	10535.4	3437.71
115	6	41770.7	40192		115	6	6528	917.333		115	6	51456	3456
116	19	47925.9	40192		116	19	42927.2	921.6		116	19	11654.7	3532.8
117	15	35106.1	40246.9		117	15	392.533	921.6		117	15	13124.3	3584
118	56	41961.1	40308.4		118	56	22395.4	938.667		118	56	44758.9	3584
119	6	39850.7	40336		119	6	24490.7	938.667		119	6	39808	3592.26
120	4	45952	40349.5		120	4	4416	950.857		120	4	32192	3603.69
121	7	41581.7	40381.2		121	7	12251.4	960		121	7	59684.6	3648
122	12	41792	40384		122	12	25237.3	977.455		122	12	13269.3	3712
123	5	41830.4	40384		123	5	55500.8	987.429		123	5	870.4	3737.6
124	15	39577.6	40411.4		124	15	1433.6	990.609		124	15	18432	3761.23
125	4	46848	40476.4		125	4	6528	1005.71		125	4	1728	3879.72
126	11	41890.9	40490.7		126	11	46.545	1024		126	11	1675.64	3940
127	7	40521.1	40512		127	7	23552	1024		127	7	11702.9	3972.74
128	5	44288	40521.1		128	5	1382.4	1024		128	5	47513.6	4010.67
129	4	47872	40608		129	4	2688	1024		129	4	17792	4024.32
130	26	34835.7	40652.8		130	26	15104	1024		130	26	15478.2	4032
131	8	48448	40661.3		131	8	34528	1024		131	8	416	4096
132	4	41408	40664.6		132	4	256	1024		132	4	3584	4096
133	10	45619.2	40688.7		133	10	27059.2	1041.65		133	10	9446.4	4128
134	25	47001.6	40704		134	25	49694.7	1056		134	25	4474.88	4284.63
135	31	36616.3	40740.6		135	31	29225.3	1129.41		135	31	36029.9	4288
136	6	38442.7	40765.4		136	6	16426.7	1133.71		136	6	48981.3	4352
137	32	46848	40780.8		137	32	6880	1152		137	32	25896	4394.67
138	14	46336	40789.3		138	14	9691.43	1152		138	14	12342.9	4394.67
139	7	42825.1	40857.6		139	7	2852.57	1170.29		139	7	55478.9	4428.8
140	25	45916.2	40886.9		140	25	9768.96	1185.03		140	25	44933.1	4442.35
141	17	49227.3	41002.7		141	17	6565.65	1216		141	17	24786.8	4445.09
142	7	41545.1	41011.2		142	7	7716.57	1218.21		142	7	3437.71	4474.88
143	23	42473.7	41045.3		143	23	26279	1223.68		143	23	12310.3	4483.88
144	47	47561.5	41052.2		144	47	57572.8	1226.11		144	47	6797.62	4485.12
145	8	39744	41081.9		145	8	48512	1237.33		145	8	52064	4608
146	22	45370.2	41148.6		146	22	16139.6	1248		146	22	4666.18	4642.91
147	9	40476.4	41176.6		147	9	1024	1249.88		147	9	60074.7	4666.18
148	4	44224	41244.4		148	4	15424	1258.67		148	4	21952	4672
149	4	40384	41250.9		149	4	1024	1269.96		149	4	31424	4688
150	42	43837	41267.2		150	42	48774.1	1280		150	42	7820.19	4727.47
151	11	48616.7	41280		151	11	58810.2	1280		151	11	14149.8	4792.89
152	6	44245.3	41301.3		152	6	61397.3	1280		152	6	2474.67	4939.29
153	11	41960.7	41312		153	11	5329.45	1296		153	11	63976.7	4949.33
154	4	43392	41313.9		154	4	128	1321.09		154	4	512	4973.71
155	40	42035.2	41369.6		155	40	3238.4	1322.67		155	40	2803.2	4992
156	13	46237.5	41376		156	13	11362.5	1336.89		156	13	2520.61	5000.53
157	5	45312	41408		157	5	102.4	1344		157	5	2252.8	5056
158	5	45260.8	41429.3		158	5	409.6	1353.14		158	5	512	5060.92
159	11	36724.4	41429.3		159	11	6702.55	1382.4		159	11	13568	5105.31
160	6	40192	41436.4		160	6	1792	1399.47		160	6	640	5113.26
161	4	47424	41440		161	4	0	1428.21		161	4	128	5130.67
162	168	44272.8	41472		162	168	4646.1	1433.6		162	168	33971.8	5150.12
163	8	43552	41472		163	8	256	1459.2		163	8	5248	5189.82
164	17	42767.1	41523.2		164	17	12318.1	1462.86		164	17	10962.8	5193.14
165	18	36892.4	41545.1		165	18	1336.89	1472		165	18	20252.4	5200
166	58	50109.8	41581.7		166	58	1041.65	1479.11		166	58	3879.72	5248
167	5	44646.4	41600		167	5	24883.2	1493.33		167	5	512	5339.43
168	53	41916.4	41600		168	53	7979.47	1501.87		168	53	53035.5	5354.67
169	6	43861.3	41642.7		169	6	4394.67	1507.56		169	6	12288	5393.07
170	8	52192	41664		170	8	896	1536		170	8	320	5403.68
171	11	42077.1	41728		171	11	10635.6	1536		171	11	15057.5	5406.72
172	17	43143.5	41728		172	17	286.118	1568		172	17	17167.1	5632
173	6	42752	41738.4		173	6	2645.33	1578.67		173	6	2048	5650.55
174	5	40192	41756.4		174	5	563.2	1600		174	5	2969.6	5721.6
175	14	41472	41770.7		175	14	3346.29	1600		175	14	18084.6	5729.1
176	131	42484.3	41792		176	131	7457.22	1616.84		176	131	8223.27	5760
177	8	47136	41792		177	8	768	1643.79		177	8	18208	5792
178	4	42880	41796.3		178	4	1152	1673.85		178	4	15744	5836.8
179	72	41884.4	41801.1		179	72	4622.22	1689.6		179	72	10346.7	5888
180	6	42282.7	41813.3		180	6	6570.67	1700.57		180	6	48341.3	5989.05
181	6	38528	41830.4		181	6	2005.33	1728		181	6	31189.3	6000
182	14	41801.1	41877.3		182	14	566.857	1746.82		182	14	1773.71	6021.56
183	60	39590.4	41877.3		183	60	7086.93	1751.58		183	60	12228.3	6050.91
184	109	50767.9	41884.4		184	109	2541.21	1792		184	109	42646.3	6080
185	69	45011.5	41890.9		185	69	912.696	1792		185	69	5650.55	6080
186	15	41796.3	41916.4		186	15	44765.9	1792		186	15	409.6	6088.78
187	53	42674.7	41941.3		187	53	3226.57	1831.38		187	53	19523.6	6103.04
188	11	40308.4	41960.7		188	11	744.727	1858.37		188	11	13428.4	6144
189	6	42282.7	41961.1		189	6	3157.33	1896.3		189	6	4394.67	6229.33
190	16	41664	41984		190	16	320	1920		190	16	12656	6267.87
191	62	47203.1	42035.2		191	62	1185.03	1984		191	62	12915.6	6272
192	5	41369.6	42035.2		192	5	409.6	1984		192	5	29030.4	6349.47
193	25	35287	42048		193	25	2498.56	2005.33		193	25	6103.04	6432
194	17	35418.4	42062.8		194	17	2800.94	2005.33		194	17	1776.94	6436.57
195	7	40740.6	42077.1		195	7	7168	2048		195	7	7570.29	6491.43
196	14	37613.7	42112		196	14	14976	2048		196	14	12086.9	6522.44
197	72	41436.4	42185.1		197	72	6094.22	2048		197	72	9127.11	6582.86
198	8	41600	42188.8		198	8	1568	2048		198	8	4096	6613.33
199	5	44492.8	42213.1		199	5	11161.6	2119.68		199	5	512	6619.43
200	15	32529.1	42240		200	15	7014.4	2126.15		200	15	5393.07	6695.39
201	72	48398.2	42240		201	72	39178.7	2218.67		201	72	9781.33	6711.47
202	4	31808	42282.7		202	4	5952	2225.23		202	4	33088	6762.67
203	77	45195.6	42282.7		203	77	9764.57	2240		203	77	16679.9	6784
204	15	42035.2	42282.7		204	15	6843.73	2270.61		204	15	23364.3	6788.27
205	77	51921.5	42304		205	77	38516.4	2304		205	77	14272.8	6797.62
206	4	43904	42342.4		206	4	1728	2329.6		206	4	4096	6830.3
207	4	29696	42420.1		207	4	0	2346.67		207	4	4288	7046.74
208	12	41877.3	42432		208	12	1258.67	2377.14		208	12	2922.67	7286.15
209	7	38326.9	42473.7		209	7	1462.86	2380.8		209	7	14921.1	7334.96
210	16	44000	42484.3		210	16	336	2389.33		210	16	8048	7340.52
211	11	33536	42624		211	11	977.455	2414.93		211	11	28090.2	7418.88
212	17	39875.8	42674.7		212	17	19456	2432		212	17	9562.35	7424
213	70	47612.3	42688		213	70	223.086	2457.6		213	70	1053.26	7452.44
214	6	36096	42715.4		214	6	1152	2481.78		214	6	62080	7466.67
215	4	41280	42737.8		215	4	1984	2498.56		215	4	5632	7488
216	29	47192.3	42743.2		216	29	308.966	2508.8		216	29	5729.1	7488
217	28	40886.9	42752		217	28	877.714	2517.33		217	28	11218.3	7549.16
218	4	38848	42752		218	4	0	2528		218	4	3456	7570.29
219	7	38802.3	42767.1		219	7	1170.29	2541.21		219	7	8374.86	7585.19
220	15	38058.7	42775.3		220	15	2679.47	2542.93		220	15	4727.47	7616
221	33	43620.8	42794.7		221	33	6966.3	2560		221	33	4483.88	7661.71
222	29	45214.9	42816		222	29	39591.7	2577.86		222	29	1262.35	7706.55
223	26	36775.4	42825.1		223	26	3465.85	2583.27		223	26	10673.2	7776
224	4	49088	42854.4		224	4	2240	2616.89		224	4	7488	7820.19
225	37	47643.7	42858.7		225	37	5327.57	2629.82		225	37	3279.57	7884.8
226	21	45177.9	42880		226	21	1133.71	2645.33		226	21	2864.76	8048
227	16	45328	42922.7		227	16	512	2679.47		227	16	44576	8061.02
228	16	40336	42922.7		228	16	28064	2688		228	16	9904	8064
229	13	42062.8	42934.9		229	13	1831.38	2752		229	13	2540.31	8078.22
230	26	37592.6	43008		230	26	17683.7	2752		230	26	13528.6	8097.68
231	9	47360	43059.2		231	9	2218.67	2752		231	9	1820.44	8223.27
232	8	43392	43110.4		232	8	5792	2779.43		232	8	4032	8269.28
233	10	46771.2	43136		233	10	2329.6	2800.94		233	10	1561.6	8362.67
234	15	39543.5	43143.5		234	15	17220.3	2816		234	15	11502.9	8374.86
235	25	45240.3	43224.6		235	25	31160.3	2816		235	25	4485.12	8396.8
236	6	47530.7	43233		236	6	3285.33	2852.57		236	6	5888	8476.44
237	7	39460.6	43361.5		237	7	9837.71	2901.33		237	7	6436.57	8490.67
238	10	40780.8	43368.3		238	10	2380.8	3008		238	10	3532.8	8576
239	46	47248.7	43392		239	46	573.217	3020.8		239	46	7340.52	8832
240	86	53983.3	43392		240	86	291.721	3029.33		240	86	8061.02	8920.98
241	5	46233.6	43412.2		241	5	23603.2	3072		241	5	1792	8928.97
242	20	39398.4	43463.1		242	20	47872	3089.07		242	20	1177.6	8930.46
243	8	46176	43491.6		243	8	1248	3136		243	8	2048	9011.2
244	4	39040	43520		244	4	1984	3136		244	4	65152	9127.11
245	4	43648	43545.6		245	4	2048	3145.14		245	4	1408	9140.71
246	38	41728	43552		246	38	29264.8	3157.33		246	38	5989.05	9173.33
247	25	45813.8	43584		247	25	4536.32	3220.64		247	25	36270.1	9344
248	4	39424	43605.3		248	4	832	3226.57		248	4	6272	9446.4
249	9	41244.4	43609		249	9	113.778	3238.4		249	9	24462.2	9472
250	13	40664.6	43620.8		250	13	531.692	3271.11		250	13	6695.39	9529.47
251	26	47911.4	43648		251	26	39217.2	3276.8		251	26	8930.46	9562.35
252	14	42934.9	43720		252	14	512	3285.33		252	14	6491.43	9781.33
253	10	44825.6	43761.8		253	10	25.6	3299.56		253	10	563.2	9904
254	22	47941.8	43776		254	22	453.818	3346.29		254	22	907.636	10118.7
255	12	48576	43776		255	12	7872	3392		255	12	1066.67	10197.3
256	10	45977.6	43799.3		256	10	409.6	3392		256	10	2918.4	10273.8
257	8	35776	43837		257	8	6656	3465.85		257	8	4128	10346.7
258	13	41176.6	43851.3		258	13	2225.23	3467.48		258	13	5060.92	10370.8
259	6	42282.7	43861.3		259	6	725.333	3498.67		259	6	22613.3	10412.1
260	10	38220.8	43904		260	10	1459.2	3520		260	10	50585.6	10535.4
261	17	39695.1	43946.7		261	17	1249.88	3520		261	17	5150.12	10624
262	6	42752	44000		262	6	384	3539.91		262	6	2901.33	10673.2
263	4	43776	44032		263	4	0	3565.04		263	4	3072	10688
264	76	43412.2	44032		264	76	23181.5	3712		264	76	6349.47	10775.3
265	6	40789.3	44117.3		265	6	682.667	3712		265	6	853.333	10898.3
266	6	42112	44117.3		266	6	2346.67	3712		266	6	4352	10944
267	32	43720	44154.4		267	32	31944	3776		267	32	1160	10962.8
268	5	50739.2	44160		268	5	9676.8	3783.11		268	5	1433.6	11146.5
269	9	37461.3	44224		269	9	2389.33	3793.45		269	9	35072	11218.3
270	15	41267.2	44245.3		270	15	716.8	3822.93		270	15	768	11227.4
271	18	38115.6	44272.8		271	18	782.222	3979.95		271	18	8490.67	11392
272	14	39515.4	44288		272	14	768	4192		272	14	1700.57	11502.9
273	15	42342.4	44288		273	15	57668.3	4205.71		273	15	23893.3	11654.7
274	11	42775.3	44316.1		274	11	10123.6	4247.91		274	11	18315.6	11702.9
275	12	41877.3	44324.6		275	12	2517.33	4288		275	12	2048	12000.7
276	13	44544	44330.7		276	13	492.308	4317.87		276	13	3761.23	12032
277	21	43361.5	44330.7		277	21	2048	4394.67		277	21	487.619	12086.9
278	8	34816	44339.2		278	8	3392	4416		278	8	26144	12228.3
279	5	40857.6	44416		279	5	8038.4	4536.32		279	5	1433.6	12256
280	32	38200	44441.6		280	32	368	4608		280	32	26856	12288
281	4	42432	44492.8		281	4	448	4622.22		281	4	3712	12310.3
282	4	44608	44544		282	4	256	4628.21		282	4	33984	12342.9
283	6	38954.7	44544		283	6	3072	4646.1		283	6	12586.7	12452.6
284	53	46181.4	44576		284	53	768	4738.72		284	53	8269.28	12584.4
285	8	36864	44578.1		285	8	864	4770.91		285	8	3648	12586.7
286	8	37248	44608		286	8	2528	4864		286	8	7776	12656
287	180	47620.3	44640		287	180	3539.91	5047.92		287	180	6711.47	12656.1
288	17	46682.4	44646.4		288	17	752.941	5218.46		288	17	9140.71	12751.2
289	4	46016	44714.7		289	4	4864	5277.54		289	4	23808	12915.6
290	25	40765.4	44825.6		290	25	2119.68	5327.57		290	25	12963.8	12963.8
291	4	45952	44902.4		291	4	896	5329.45		291	4	16000	12993.6
292	28	49170.3	45011.5		292	28	17508.6	5680.76		292	28	11227.4	13056
293	4	47232	45043.8		293	4	448	5767.84		293	4	1408	13124.3
294	4	36736	45177.9		294	4	2752	5792		294	4	7488	13230.5
295	20	45184	45184		295	20	43392	5952		295	20	3059.2	13269.3
296	8	45696	45184		296	8	448	6094.22		296	8	2720	13428.4
297	4	40512	45195.6		297	4	1472	6146.33		297	4	10624	13528.6
298	5	45926.4	45214.9		298	5	819.2	6177.39		298	5	14131.2	13568
299	38	50243.4	45240.3		299	38	45386.1	6400		299	38	2613.89	13888
300	50	45900.8	45256.3		300	50	1223.68	6528		300	50	7418.88	13937.8
301	37	46571.2	45260.8		301	37	747.243	6528		301	37	23932.5	14065.8
302	5	43776	45297.8		302	5	665.6	6565.65		302	5	2406.4	14131.2
303	4	31744	45298.5		303	4	3392	6570.67		303	4	2880	14149.8
304	112	52006.9	45312		304	112	14009.1	6656		304	112	15890.3	14272.8
305	17	36954.4	45312		305	17	1746.82	6702.55		305	17	18959.1	14336
306	12	42858.7	45312		306	12	938.667	6819.84		306	12	23808	14464
307	4	33728	45312		307	4	9536	6843.73		307	4	4672	14634.7
308	145	45903.4	45328		308	145	3467.48	6880		308	145	52474.7	14873.6
309	4	40000	45348.6		309	4	256	6912		309	4	1664	14898.1
310	4	44032	45348.6		310	4	11136	6966.3		310	4	6080	14921.1
311	4	41792	45363.2		311	4	512	7014.4		311	4	4992	15057.5
312	6	47829.3	45370.2		312	6	19925.3	7034.88		312	6	9173.33	15478.2
313	4	43008	45397.3		313	4	1280	7040		313	4	3264	15591.6
314	18	41429.3	45425.8		314	18	256	7086.93		314	18	4792.89	15744
315	69	45256.3	45440		315	69	7468.52	7168		315	69	38956.5	15835.4
316	14	40246.9	45504		316	14	1700.57	7213.71		316	14	5193.14	15872
317	4	44416	45504		317	4	1600	7296		317	4	8064	15888.5
318	130	51371.3	45505.2		318	130	24008.9	7424		318	130	48752.2	15890.3
319	6	39168	45509.8		319	6	3712	7457.22		319	6	1493.33	16000
320	8	36032	45531.4		320	8	1056	7468.52		320	8	1056	16232.7
321	6	44330.7	45532.1		321	6	7296	7716.57		321	6	938.667	16676.6
322	13	43224.6	45544		322	13	5277.54	7872		322	13	25600	16679.9
323	4	45568	45568		323	4	768	7893.33		323	4	2496	17018.9
324	7	52406.9	45574.7		324	7	365.714	7926.34		324	7	5339.43	17049.6
325	18	43491.6	45619.2		325	18	768	7979.47		325	18	2759.11	17152
326	10	47795.2	45692.5		326	10	230.4	7987.2		326	10	3404.8	17167.1
327	5	30054.4	45696		327	5	563.2	8038.4		327	5	2252.8	17203.2
328	15	44578.1	45708.1		328	15	1399.47	8056.58		328	15	5000.53	17536
329	47	37566.6	45744		329	47	4738.72	8435.92		329	47	6830.3	17792
330	62	53396.6	45760		330	62	883.613	9117.54		330	62	3592.26	18084.6
331	16	37824	45769.7		331	16	1344	9303.58		331	16	5200	18208
332	11	47104	45803.1		332	11	2629.82	9536		332	11	1954.91	18315.6
333	6	41941.3	45813.8		333	6	768	9676.8		333	6	58240	18432
334	5	45363.2	45875.2		334	5	10342.4	9691.43		334	5	460.8	18841.6
335	6	43605.3	45900.8		335	6	42.667	9764.57		335	6	1578.67	18862.5
336	23	43609	45903.4		336	23	2270.61	9768.96		336	23	1869.91	18959.1
337	51	45397.3	45916.2		337	51	1269.96	9837.71		337	51	6088.78	18986.7
338	7	35437.7	45926.4		338	7	804.571	10018.3		338	7	10898.3	19055.7
339	12	41429.3	45952		339	12	10688	10123.6		339	12	8576	19309.7
340	4	39040	45952		340	4	2432	10342.4		340	4	1792	19338.2
341	22	36526.5	45952		341	22	13323.6	10410.7		341	22	16232.7	19456
342	7	40411.4	45977.6		342	7	3145.14	10464		342	7	4973.71	19523.6
343	92	52288	46016		343	92	372.87	10635.6		343	92	843.13	19584
344	13	39069.5	46138		344	13	5218.46	10688		344	13	9472	20252.4
345	23	44154.4	46176		345	23	990.609	10752		345	23	6021.56	20275.2
346	5	41011.2	46181.4		346	5	7987.2	10825.1		346	5	7884.8	20754.3
347	6	44160	46233.6		347	6	32042.7	10831.1		347	6	2602.67	21417
348	5	43110.4	46237.5		348	5	1689.6	11008		348	5	2150.4	21536
349	16	47776	46273.4		349	16	10464	11136		349	16	6432	21623.5
350	27	46838.5	46284.8		350	27	3565.04	11136		350	27	2996.15	21952
351	23	40381.2	46336		351	23	6177.39	11161.6		351	23	7334.96	22613.3
352	18	45425.8	46414.4		352	18	625.778	11362.5		352	18	4394.67	22620.8
353	4	47488	46449.8		353	4	896	11401.8		353	4	6080	23364.3
354	38	45574.7	46464		354	38	282.947	11706.8		354	38	1050.95	23808
355	13	37494.2	46501.3		355	13	11401.8	11712		355	13	7286.15	23808
356	5	42188.8	46528		356	5	7424	11872		356	5	5836.8	23881.1
357	4	42816	46528		357	4	0	12080.6		357	4	2816	23893.3
358	5	44441.6	46571.2		358	5	2304	12251.4		358	5	17049.6	23932.5
359	7	40155.4	46592		359	7	548.571	12318.1		359	7	6619.43	24243.2
360	8	43584	46612.3		360	8	2816	12484.9		360	8	12032	24462.2
361	164	46612.3	46623.2		361	164	508.878	12519.6		361	164	8920.98	24786.8
362	5	41523.2	46682.4		362	5	51.2	13001.1		362	5	8396.8	25078.5
363	10	38988.8	46694.4		363	10	921.6	13323.6		363	10	3737.6	25600
364	19	39316.2	46741.3		364	19	1751.58	14009.1		364	19	12584.4	25709.7
365	164	49467.3	46771.2		365	164	10018.3	14592		365	164	12993.6	25896
366	6	44032	46792.6		366	6	11008	14601.1		366	6	1536	25941.3
367	22	45509.8	46838.5		367	22	512	14848		367	22	5189.82	26144
368	38	47642.9	46848		368	38	9303.58	14976		368	38	5113.26	26856
369	5	45875.2	46848		369	5	3276.8	15008		369	5	18841.6	27247.7
370	405	46414.4	46941.1		370	405	483.556	15104		370	405	7706.55	28006.4
371	11	43799.3	46976		371	11	1280	15168		371	11	10775.3	28090.2
372	57	45532.1	46976		372	57	1428.21	15400.4		372	57	2205.19	28288
373	578	51325.8	46976		373	578	849.495	15424		373	578	12656.1	28288
374	15	41045.3	46976		374	15	2508.8	16064		374	15	28006.4	28522.7
375	10	39936	47001.6		375	10	25.6	16139.6		375	10	4428.8	28738.1
376	6	42922.7	47021.7		376	6	938.667	16426.7		376	6	29440	29030.4
377	27	42420.1	47091.2		377	27	1479.11	17220.3		377	27	3972.74	29440
378	4	45312	47104		378	4	37568	17508.6		378	4	2304	29781.3
379	36	43463.1	47136		379	36	2481.78	17683.7		379	36	3384.89	29836.8
380	7	45348.6	47192.3		380	7	1024	18608		380	7	23881.1	30208
381	8	40608	47203.1		381	8	384	19456		381	8	2560	30976
382	19	39168	47232		382	19	1616.84	19865.6		382	19	8097.68	31112.5
383	22	39924.4	47248.7		383	22	2583.27	19925.3		383	22	4642.91	31189.3
384	17	47932.2	47274.7		384	17	32813.2	20876.6		384	17	15872	31424
385	19	45298.5	47296		385	19	20978.5	20978.5		385	19	4284.63	32192
386	256	46138	47360		386	256	847	21034.7		386	256	3940	32320
387	91	44316.1	47424		387	91	4247.91	21539.6		387	91	22620.8	32921.6
388	4	43520	47430.6		388	4	1024	22208		388	4	1536	33088
389	6	28800	47488		389	6	3498.67	22395.4		389	6	4949.33	33170.3
390	12	44117.3	47488		390	12	10410.7	23159.5		390	12	1728	33971.8
391	5	40652.8	47530.7		391	5	512	23181.5		391	5	563.2	33984
392	21	41081.9	47561.5		392	21	987.429	23552		392	21	12751.2	34184.5
393	4	51264	47612.3		393	4	11712	23603.2		393	4	3584	35072
394	9	36864	47620.3		394	9	682.667	23844.6		394	9	8476.44	35593.7
395	244	53550.2	47642.9		395	244	20876.6	24008.9		395	244	5105.31	36029.9
396	4	48064	47643.7		396	4	1536	24490.7		396	4	19584	36136
397	23	39680	47776		397	23	756.87	24640		397	23	6522.44	36181.3
398	58	42743.2	47795.2		398	58	12080.6	24883.2		398	58	10412.1	36270.1
399	75	44339.2	47829.3		399	75	3979.95	25130.7		399	75	17018.9	36621.5
400	24	41312	47861.6		400	24	4192	25237.3		400	24	5130.67	37243.3
401	675	51155.2	47872		401	675	402.394	26279		401	675	7549.16	38956.5
402	6	44714.7	47897.6		402	6	21034.7	27059.2		402	6	2560	39456
403	15	36778.7	47911.4		403	15	23159.5	28064		403	15	17152	39808
404	106	45505.2	47925.9		404	106	8435.92	28656.3		404	106	10273.8	40894.6
405	7	39972.6	47932.2		405	7	4205.71	29225.3		405	7	1682.29	41728
406	37	45692.5	47941.8		406	37	31474.2	29264.8		406	37	2338.59	42646.3
407	110	45803.1	48000		407	110	6146.33	29376		407	110	27247.7	44576
408	49	47861.6	48032		408	49	1353.14	31160.3		408	49	9529.47	44758.9
409	55	39358.8	48064		409	55	10831.1	31474.2		409	55	19055.7	44808.3
410	138	39357.2	48208		410	138	8056.58	31944		410	138	14898.1	44933.1
411	37	46792.6	48384		411	37	11706.8	32042.7		411	37	5403.68	45214.5
412	15	42854.4	48398.2		412	15	4317.87	32813.2		412	15	938.667	45856
413	6	40661.3	48448		413	6	1493.33	33587.2		413	6	10197.3	46445.7
414	117	40688.7	48460.8		414	117	12484.9	33696		414	117	13937.8	46464
415	66	45769.7	48512		415	66	7893.33	34150.4		415	66	6050.91	46592
416	30	35925.3	48566.9		416	30	2414.93	34528		416	30	34184.5	46848
417	7	38253.7	48576		417	7	950.857	36256		417	7	19309.7	46976
418	34	41313.9	48616.7		418	34	436.706	36608		418	34	4442.35	47513.6
419	6	44330.7	48648.4		419	6	298.667	37568		419	6	18986.7	47808
420	95	43059.2	48649.1		420	95	2126.15	38516.4		420	95	7046.74	48341.3
421	12	39530.7	48772.1		421	12	16064	38555.3		421	12	6762.67	48752.2
422	29	47430.6	48930.9		422	29	1218.21	38912		422	29	65200.6	48981.3
423	4	41472	49024		423	4	960	38976		423	4	53312	49476.7
424	4	42624	49088		424	4	1536	39178.7		424	4	9344	50585.6
425	11	46941.1	49109.3		425	11	4770.91	39185.1		425	11	1885.09	51456
426	4	48000	49170.3		426	4	1792	39217.2		426	4	10688	52064
427	13	40349.5	49227.3		427	13	9117.54	39591.7		427	13	6144	52160
428	4	34816	49467.3		428	4	3008	41651.2		428	4	4608	52474.7
429	25	40038.4	49528.1		429	25	7034.88	42927.2		429	25	5406.72	52840
430	27	39461.9	49643.4		430	27	1896.3	43392		430	27	7585.19	53035.5
431	14	42185.1	49911.7		431	14	13001.1	43743		431	14	15835.4	53312
432	21	34840.4	50109.8		432	21	5680.76	44765.9		432	21	15591.6	53568
433	13	36647.4	50243.4		433	13	1673.85	44809.1		433	13	3603.69	55478.9
434	49	41738.4	50427		434	49	5767.84	45386.1		434	49	12000.7	57792
435	27	43368.3	50480.1		435	27	1858.37	45451.6		435	27	37243.3	58240
436	33	43233	50688		436	33	6400	47872		436	33	8928.97	59248
437	6	47274.7	50739.2		437	6	1237.33	48512		437	6	4010.67	59684.6
438	7	39570.3	50767.9		438	7	4608	48774.1		438	7	3291.43	60074.7
439	4	39104	51155.2		439	4	384	49024		439	4	28288	60288
440	16	39168	51264		440	16	22208	49344		440	16	5792	61013.3
441	21	44324.6	51325.8		441	21	12519.6	49694.7		441	21	560.762	61027.6
442	4	42048	51371.3		442	4	1024	50044.9		442	4	384	61170.5
443	8	41440	51617.2		443	8	33696	52910.1		443	8	3168	61549.7
444	5	37068.8	51921.5		444	5	34150.4	52992		444	5	2252.8	61842.3
445	6	39936	52006.9		445	6	2901.33	54940.9		445	6	19456	62080
446	215	53488.5	52192		446	215	2577.86	55500.8		446	215	44808.3	62902.9
447	12	46741.3	52288		447	12	917.333	55756.8		447	12	320	63703.6
448	4	47488	52406.9		448	4	512	57572.8		448	4	53568	63976.7
449	4	47296	53396.6		449	4	832	57668.3		449	4	11392	65152
450	47	39974.1	53488.5		450	47	490.213	58810.2		450	47	40894.6	65200.6
451	15	34901.3	53550.2		451	15	1501.87	60603.7		451	15	32921.6	65216
452	4	42688	53983.3		452	4	2048	61397.3		452	4	47808	65280
