# Supplementary material for: Competitive binding and molecular crowding regulate the cytoplasmic interactome of non-viral polymeric gene delivery vectors
Source: Nat Commun. 2021 Nov 8;12:6445. doi: 10.1038/s41467-021-26695-w (PMC8576037; doi:10.1038/s41467-021-26695-w)
Supplement: Supplementary file 4 — Source data [file 41467_2021_26695_MOESM4_ESM.zip › Source Data/FigureS15.xlsx]

## Sheet: Summary
	Day 1		Day 2		Day 3		Day 4
	AVE	STDEV	AVE	STDEV	AVE	STDEV	AVE	STDEV
Blank	99.289	0.407855	99.3112	0.403588	99.289	0.407855	99.4416	0.301147
Lipo	64.7312	3.9	88.6	8.03863	94.3	4.1	96.8164	1.58972
PDMAEMA10	74.8725	2.41174	71.0848	7.66354	67.3354	3.83647	86.3658	5.3
PDMAEMA20	53.7577	9.22957	47.2416	13.2468	53.1614	6.4027	53.6858	14.2797
PMETAC10	98.6486	0.45823	98.0121	0.719465	96.2688	2.12287	98.3301	1.06255
PMETAC20	95.893	1.77549	96.035	1.47868	97.156	1.71414	97.7989	1.44185
CS-PMETAC10	95.519	1.7398	97.8117	1.40105	96.5718	2.80208	97.6789	1.68362
CS-PMETAC20	95.738	1.51673	98.2839	1.91097	97.7038	1.78119	96.9559	2.60402

## Sheet: D1
	TOTAL CELL	DEAD CELL	LIVE CELL	CELL VIABILITY
BLANK	740	4	736	99.4595
	721	3	718	99.5839
	765	9	756	98.8235
Lipo	319	113	206	64.5768
	341	125	216	63.3431
	424	143	281	66.2736
PDMAEMA 10	374	103	271	72.4599
	398	100	298	74.8744
	427	97	330	77.2834
PDMAEMA 20	172	74	98	56.9767
	169	66	103	60.9467
	203	115	88	43.3498
PMETAC 10	840	8	832	99.0476
	800	10	790	98.75
	756	14	742	98.1481
PMETAC 20	245	15	230	93.8776
	730	25	705	96.5753
	721	20	701	97.2261
CS-PMETAC 10	733	20	713	97.2715
	741	46	695	93.7922
	821	37	784	95.4933
CS-PMETAC 20	608	36	572	94.0789
	587	23	564	96.0818
	543	16	527	97.0534

## Sheet: D2
	TOTAL CELL	DEAD CELL	LIVE CELL	CELL VIABILITY
BLANK	757	4	753	99.4716
	769	3	766	99.6099
	784	9	775	98.852
Lipo	284	43	241	84.8592
	257	69	188	73.1518
	489	56	433	88.5481
PDMAEMA 10	1018	324	694	68.1729
	989	200	789	79.7776
	1003	348	655	65.3041
PDMAEMA 20	291	113	178	61.1684
	271	147	124	45.7565
	250	163	87	34.8
PMETAC 10	749	13	736	98.2644
	700	10	690	98.5714
	893	25	868	97.2004
PMETAC 20	658	15	643	97.7204
	547	25	522	95.4296
	892	45	847	94.9552
CS-PMETAC 10	658	23	635	96.5046
	423	3	420	99.2908
	805	19	786	97.6398
CS-PMETAC 20	608	3	605	99.5066
	587	23	564	96.0818
	543	4	539	99.2634

## Sheet: D3
	TOTAL CELL	DEAD CELL	LIVE CELL	CELL VIABILITY
BLANK	740	4	736	99.4595
	721	3	718	99.5839
	765	9	756	98.8235
Lipo	319	23	296	92.79
	341	29	312	91.4956
	424	44	380	89.6226
PDMAEMA 10	1008	263	745	73.9087
	963	36	927	96.2617
	876	97	779	88.9269
PDMAEMA 20	269	118	151	56.1338
	203	110	93	45.8128
	398	169	229	57.5377
PMETAC 10	877	12	865	98.6317
	805	35	770	95.6522
	712	39	673	94.5225
PMETAC 20	987	15	972	98.4802
	523	25	498	95.2199
	896	20	876	97.7679
CS-PMETAC 10	598	20	578	96.6555
	897	6	891	99.3311
	590	37	553	93.7288
CS-PMETAC 20	885	36	849	95.9322
	989	5	984	99.4944
	1123	26	1097	97.6848

## Sheet: D4
	TOTAL CELL	DEAD CELL	LIVE CELL	CELL VIABILITY
BLANK	989	4	985	99.5956
	821	3	818	99.6346
	994	9	985	99.0946
Lipo	456	19	437	95.8333
	694	28	666	95.9654
	741	10	731	98.6505
PDMAEMA 10	374	118	256	68.4492
	398	147	251	63.0653
	427	126	301	70.4918
PDMAEMA 20	156	74	82	52.5641
	110	66	44	40
	365	115	250	68.4932
PMETAC 10	969	8	961	99.1744
	757	10	747	98.679
	489	14	475	97.137
PMETAC 20	1568	26	1542	98.3418
	730	28	702	96.1644
	721	8	713	98.8904
CS-PMETAC 10	639	26	613	95.9311
	986	7	979	99.2901
	824	18	806	97.8155
CS-PMETAC 20	974	58	916	94.0452
	892	20	872	97.7578
	1069	10	1059	99.0645
