# Supplementary material for: Competitive binding and molecular crowding regulate the cytoplasmic interactome of non-viral polymeric gene delivery vectors
Source: Nat Commun. 2021 Nov 8;12:6445. doi: 10.1038/s41467-021-26695-w (PMC8576037; doi:10.1038/s41467-021-26695-w)
Supplement: Supplementary file 4 — Source data [file 41467_2021_26695_MOESM4_ESM.zip › Source Data/Figure4.xlsx]

## Sheet: Figure 4b
SiO2-CS-PMETAC zeta in pH 5 150 mM NaCl					pH 5
min	repeats	average	stdev		min	Average	stdev
0	13.2	13.2	0.2		0	13.2	0.2
	13.4				30	9.96667	0.493288
	13				60	7.13	0.612454
30	9.4	9.96667	0.493288		120	6.36667	1.51441
	10.3				240	-5.73333	0.74272
	10.2
60	7.79	7.13	0.612454		pH 7.4
	6.58				min	Average	stdev
	7.02				0	14.5	0.737111
120	4.79	6.36667	1.51441		30	13.7	0.984886
	6.5				60	13.9	0.802081
	7.81				120	13.4	0.83865
240	-4.89	-5.73333	0.74272		240	14.9	1.47309
	-6.02
	-6.29
SiO2-CS-PMETAC zeta in pH 7.4 150 mM NaCl
min	repeats	average	stdev
0	14.5	14.5	0.737111
	14.2
	15.6
30	13.7	13.7	0.984886
	12.3
	14.2
60	13.9	13.9	0.802081
	14.6
	15.5
120	13.4	13.4	0.83865
	12
	11.9
240	14.9	14.9	1.47309
	13.9
	12

## Sheet: Figure 4d
Time	PBS				PDMAEMA RNA (1 mg/mL)				PMETAC RNA (1 mg/mL)
0	100	100	100		100	100	100		100	100	100
1	106.7	91.6	98.9		45.15	47.8	56.55		64.51	46.32	58.21
2	95.2	91.8	99.19		43.2	54.6	43.5		51.1	55.44	64.15
4	100.9	94.6	84.86		34.4	45.2	48.15		51.22	56.1	45.39
6	92.39	90.85	97.13		37.5	40.22	35.1		50.37	51.6	43.2
24	84.01	93	90.72		33.82	38.25	31.3		41.31	45.27	51.28
