# Supplementary material for: Competitive binding and molecular crowding regulate the cytoplasmic interactome of non-viral polymeric gene delivery vectors
Source: Nat Commun. 2021 Nov 8;12:6445. doi: 10.1038/s41467-021-26695-w (PMC8576037; doi:10.1038/s41467-021-26695-w)
Supplement: Supplementary file 4 — Source data [file 41467_2021_26695_MOESM4_ESM.zip › Source Data/FigureS6.xlsx]

## Sheet: Figure S6a
Time	BSA 40 mg/mL				BSA 100 mg/mL				BSA 125 mg/mL				BSA 150 mg/mL				BSA 200 mg/mL				BSA 250 mg/mL
0	1	1	1		1	1	1		1	1	1		1	1	1		1	1	1		1	1	1
0.25	0.566713	0.0372461	0.125411		0.484707	0.0366079	0.150308		0.706545	0.0441959	0.17724		0.800156	0.227608	0.495925		0.893051	0.551738	0.700549		0.881123	0.924319	0.916438
0.5	0.340115	0.0119303	0.0358693		0.326871	0.0282389	0.108624		0.281353	0.0414086	0.094483		0.333561	0.0326617	0.456902		0.519328	0.179674	0.643532		0.837795	0.810842	0.820844
0.75	0.113554	0.0148992	0.0150198		0.184918	0.0367458	0.0616504		0.12638	0.0246719	0.0973747		0.0935975	0.0241144	0.0459036		0.164699	0.041367	0.1333		0.764411	0.748145	0.746619
1	0.126554	0.0241208	0.0112915		0.111707	0.0213769	0.0334006		0.0532433	0.0210303	0.0592994		0.0322672	0.0494883	0.0384129		0.0739375	0.0329228	0.0802637		0.801312	0.72178	0.149094
1.5	0.0613618	0.0172494	0.0110692		0.0562527	0.0253988	0.00982403		0.0329345	0.0285723	0.0475267		0.0354716	0.0244724	0.0374198		0.0969013	0.0250843	0.0573781		0.76862	0.515058	0.0925697
2	0.0305878	0.0100204	0.0175283		0.0133174	0.0136621	0.0279505		0.0396923	0.0165979	0.0451143		0.0216877	0.014978	0.0407782		0.0219942	0.017947	0.0362237		0.528671	0.221591	0.0775421
3	0.0242605	0.0128517	0.0152526		0.0159907	0.0167896	0.0255683		0.013281	0.0221357	0.0305558		0.0159904	0.0111208	0.0261703		0.0162689	0.0109478	0.0303795		0.0645216	0.0145149	0.0274642
24	0.00883827	0.0109285	0.00879911		0.00687331	0.0120066	0.00946617		0.00880561	0.0134746	0.0104026		0.0133848	0.00930036	0.0106032		0.0126969	0.00962035	0.0144004		0.0174844	0.0089925	0.0113506

## Sheet: Figure 6b
[BSA] / mg/mL	Exp1	Exp2	Exp3
40	0.41189	0.06621	0.11558
100	0.40243	0.05968	0.12614
125	0.42959	0.06522	0.12905
150	0.46271	0.15706	0.40289
200	0.58817	0.32594	0.58045
250	2.6767	1.82089	1.02743
