# Supplementary material for: Competitive binding and molecular crowding regulate the cytoplasmic interactome of non-viral polymeric gene delivery vectors
Source: Nat Commun. 2021 Nov 8;12:6445. doi: 10.1038/s41467-021-26695-w (PMC8576037; doi:10.1038/s41467-021-26695-w)
Supplement: Supplementary file 4 — Source data [file 41467_2021_26695_MOESM4_ESM.zip › Source Data/Figure5a.xlsx]

## Sheet: SiO2-PDMAEMA 1
1	21	36839.6	27091.9		1	21	38838.9	341.333		1	21	31366.1	832
2	6	34389.3	27164.4		2	6	28842.7	576		2	6	52437.3	1254.4
3	68	51388.2	27562.7		3	68	52935.5	2272		3	68	54656	1792
4	55	51344.3	27904		4	55	51097.6	2560		4	55	16249	1904.94
5	15	34355.2	27946.7		5	15	55893.3	2784		5	15	9233.07	2624
6	36	45738.7	28339.2		6	36	38862.2	3909.82		6	36	44807.1	2848.95
7	12	42197.3	28781.7		7	12	37952	4096		7	12	13056	2894.77
8	59	51230.4	28851.2		8	59	50102.2	4249.6		8	59	8704	3050.67
9	15	35805.9	29238.9		9	15	24695.5	4445.09		9	15	8789.33	3296
10	33	36553.7	29653.3		10	33	44908.6	4489.85		10	33	29494.3	3818.67
11	78	49017.4	29849.6		11	78	52043.5	5056		11	78	29899.5	3844.66
12	62	46406.2	29952		12	62	49251.1	5083.43		12	62	50093.4	4090.18
13	55	52424.1	29994.7		13	55	45898.5	5120		13	55	3844.66	4118.76
14	17	32421.6	29994.7		14	17	23401.4	5290.67		14	17	30584.5	4319.32
15	11	36096	30592		15	11	28881.5	5376		15	11	9634.91	4352
16	25	34959.4	30592		16	25	41349.1	5973.33		16	25	6860.8	4352
17	78	54088.2	30822.4		17	78	50494.4	6208		17	78	25045.3	4363.13
18	21	27562.7	30912		18	21	13494.9	7367.11		18	21	11154.3	4435.86
19	24	48618.7	31288.9		19	24	27328	7526.4		19	24	3050.67	4736
20	17	27904	31317.3		20	17	17603.8	8038.4		20	17	24350.1	4749.24
21	134	38270.1	31345.8		21	134	24744.1	9033.14		21	134	20621.4	4992
22	4	36672	31466.7		22	4	38528	9144.89		22	4	19456	5006.22
23	28	59126.9	32051.2		23	28	50130.3	9144.89		23	28	5430.86	5009.07
24	16	45280	32421.6		24	16	33136	9344		24	16	17280	5162.67
25	16	33296	32498.5		25	16	28384	9627.43		25	16	13856	5312
26	6	39040	32558.5		26	6	9344	9704.73		26	6	15061.3	5376
27	29	27091.9	32677.6		27	29	10354.8	9728		27	29	14812.7	5430.86
28	42	47744	32716.8		28	42	43044.6	9941.33		28	42	7448.38	5470.32
29	6	29653.3	33228.8		29	6	13056	9957.52		29	6	26794.7	5696
30	92	53406.6	33296		30	92	48384	10179.8		30	92	24269.9	5778.29
31	31	41628.9	33574		31	31	35691.4	10354.8		31	31	14476.4	5824
32	140	52728.7	34090.2		32	140	21074.3	10389.3		32	140	23166.2	5864.37
33	29	48039.7	34098.9		33	29	40218.5	10477		33	29	11987.9	6400
34	27	42922.7	34240		34	27	38570.7	10477		34	27	25903.4	6549.33
35	10	45004.8	34355.2		35	10	22528	10825.1		35	10	1254.4	6570.67
36	4	37248	34389.3		36	4	15616	11059.2		36	4	2624	6860.8
37	6	50986.7	34606.5		37	6	25557.3	11479.6		37	6	5376	7205.93
38	8	34240	34708.2		38	8	12192	11666.3		38	8	5312	7237.82
39	101	53927.3	34752		39	101	48330.8	11846.3		39	101	2848.95	7284.36
40	42	48170.7	34959.4		40	42	41337.9	12192		40	42	5162.67	7424
41	35	50534.4	35011		41	35	45436.3	12304		41	35	14752.9	7448.38
42	25	47636.5	35082.4		42	25	35317.8	12626.3		42	25	18503.7	7493.33
43	23	49641.7	35200		43	23	29462.3	13056		43	23	7602.09	7554.72
44	29	50608.6	35805.9		44	29	40059.6	13494.9		44	29	4749.24	7602.09
45	26	44189.5	35886.5		45	26	25698.5	14129.3		45	26	10249.8	7712
46	26	50402.5	35936		46	26	34727.4	14576.9		46	26	2894.77	7996.63
47	65	48277.7	36053.3		47	65	35158.6	14762.7		47	65	5864.37	8282.35
48	47	53100.9	36096		48	47	48166.1	14912		48	47	7554.72	8325.57
49	29	36784.6	36315.4		49	29	24832	15118.2		49	29	34348.1	8331.64
50	19	42536.4	36553.7		50	19	41647.2	15488		50	19	5470.32	8371.2
51	36	44849.8	36625.9		51	36	36572.4	15488		51	36	7424	8502.86
52	28	47104	36672		52	28	41545.1	15616		52	28	10907.4	8576
53	30	48153.6	36760.7		53	30	32571.7	15772.4		53	30	5009.07	8661.33
54	176	38493.1	36784.6		54	176	21623.3	15969		54	176	14747.6	8704
55	9	27164.4	36839.6		55	9	17322.7	16000		55	9	6570.67	8789.33
56	44	50635.6	37046.9		56	44	41186.9	16546.9		56	44	4090.18	9006.11
57	7	36315.4	37050.2		57	7	9033.14	16788.2		57	7	39277.7	9233.07
58	4	38592	37113.1		58	4	4096	16996.2		58	4	4352	9634.91
59	7	28781.7	37248		59	7	5083.43	17088		59	7	5778.29	9653.07
60	45	50517.3	37347.1		60	45	42592.7	17105.5		60	45	4118.76	9990.92
61	5	32051.2	37422.5		61	5	4249.6	17322.7		61	5	11468.8	10249.8
62	61	52979.4	37518.2		62	61	47502.7	17603.8		62	61	26405.8	10522.9
63	4	29952	37568		63	4	5056	18122.1		63	4	5824	10560
64	36	45859.6	37760		64	36	26133.3	19174.4		64	36	11328	10561.8
65	25	46151.7	37967.2		65	25	38205.4	19501.4		65	25	19169.3	10776.4
66	37	46232.2	38158.2		66	37	41015.4	19774.3		66	37	23960.2	10802.2
67	4	43904	38270.1		67	4	26560	20544		67	4	5696	10907.4
68	18	38158.2	38292.2		68	18	15772.4	20650.7		68	18	39879.1	11110.4
69	18	45952	38493.1		69	18	38968.9	21072.8		69	18	4736	11154.3
70	11	37050.2	38592		70	11	17105.5	21074.3		70	11	62650.2	11204.9
71	51	48685.2	38765.7		71	51	40307.5	21623.3		71	51	10802.2	11290.4
72	29	49319.7	39040		72	29	41851.6	22510.1		72	29	11696.6	11312
73	29	50520.3	39360		73	29	37649.7	22528		73	29	19023.4	11328
74	58	53137.7	39840		74	58	43877.5	22988.8		74	58	4435.86	11468.8
75	8	39840	39903.4		75	8	2272	23401.4		75	8	10560	11696.6
76	10	33228.8	41274.2		76	10	11059.2	23694.2		76	10	1792	11878.4
77	12	48746.7	41423.2		77	12	14762.7	23759.2		77	12	3818.67	11987.9
78	34	52495.1	41557.3		78	34	32918.6	24030.6		78	34	1904.94	12172.4
79	12	37568	41604.4		79	12	10389.3	24695.5		79	12	6549.33	12368.8
80	4	50176	41628.9		80	4	576	24744.1		80	4	832	12894.3
81	46	45701.6	41682.8		81	46	26935.7	24832		81	46	8325.57	13056
82	103	54721.9	41984		82	103	46184.4	25136.8		82	103	15797.4	13133.6
83	5	51404.8	42197.3		83	5	7526.4	25557.3		83	5	4352	13856
84	50	44917.8	42365		84	50	30458.9	25691.9		84	50	38533.1	14378.7
85	27	46222.2	42536.4		85	27	28804.7	25698.5		85	27	25751.7	14476.4
86	23	46981.6	42618.4		86	23	24030.6	26021.6		86	23	4363.13	14747.6
87	374	48771.4	42710.3		87	374	36515.6	26133.3		87	374	26585	14752.9
88	4	39360	42922.7		88	4	6208	26560		88	4	28736	14812.7
89	48	49968	43528.4		89	48	41925.3	26935.7		89	48	7493.33	15018.7
90	43	54301.8	43722.7		90	43	44544	27318.9		90	43	20527.6	15061.3
91	19	32498.5	43878.4		91	19	11479.6	27328		91	19	10522.9	15195.4
92	47	49696.7	43904		92	47	35894.5	28064		92	47	4319.32	15608.8
93	6	31317.3	44083.2		93	6	5973.33	28081.9		93	6	38101.3	15797.4
94	106	51446.3	44189.5		94	106	39624.5	28384		94	106	15608.8	15808
95	81	44199.5	44199.5		95	81	31064.5	28416		95	81	7205.93	15819.5
96	223	48023.5	44202.7		96	223	28081.9	28804.7		96	223	11290.4	16249
97	12	31466.7	44204.3		97	12	5290.67	28842.7		97	12	8576	16298.7
98	5	29849.6	44214.9		98	5	5376	28881.5		98	5	11878.4	16701
99	161	34098.9	44480		99	161	14129.3	28996.7		99	161	9006.11	16998.4
100	28	38765.7	44724.1		100	28	12626.3	29462.3		100	28	8502.86	17280
101	102	39903.4	44724.1		101	102	26021.6	29895.1		101	102	41067.9	18503.7
102	91	34090.2	44849.8		102	91	11846.3	30458.9		102	91	11204.9	18545.1
103	66	41274.2	44917.8		103	66	15969	31064.5		103	66	13133.6	18560
104	28	30912	45004.8		104	28	9627.43	32101.3		104	28	15808	19023.4
105	10	30822.4	45056		105	10	8038.4	32390.9		105	10	8371.2	19169.3
106	23	42618.4	45280		106	23	16996.2	32571.7		106	23	48584.3	19456
107	10	28339.2	45305.4		107	10	19174.4	32918.6		107	10	65280	19456
108	57	36760.7	45701.6		108	57	16788.2	33136		108	57	12894.3	19456
109	11	34606.5	45738.7		109	11	4445.09	33376		109	11	7237.82	20188.9
110	46	51322.4	45859.6		110	46	39529.7	33389.7		110	46	20546.8	20269.4
111	4	47424	45942.6		111	4	14912	33458.6		111	4	18560	20527.6
112	43	42365	45952		112	43	22510.1	33572.6		112	43	18545.1	20546.8
113	28	50230.9	46066.5		113	28	41554.3	33715.2		113	28	22445.7	20621.4
114	124	37347.1	46151.7		114	124	19501.4	33725		114	124	20269.4	20672
115	6	41984	46222.2		115	6	20650.7	34298.6		115	6	65280	20695.6
116	16	47664	46232.2		116	16	20544	34530.7		116	16	56640	20855.2
117	33	47228.1	46385.2		117	33	40339.4	34727.4		117	33	61191.8	22445.7
118	29	41604.4	46406.2		118	29	9957.52	34833.5		118	29	30976	23166.2
119	19	46066.5	46536.6		119	19	45756.6	35082.4		119	19	65024	23348.2
120	47	49489.7	46543.6		120	47	34298.6	35158.6		120	47	51341.6	23654.4
121	37	37113.1	46957.7		121	37	19774.3	35317.8		121	37	37611.2	23960.2
122	17	41682.8	46981.6		122	17	14576.9	35691.4		122	17	8282.35	24269.9
123	4	34752	47104		123	4	9728	35894.5		123	4	61952	24350.1
124	75	51677.9	47228.1		124	75	51176.1	36469		124	75	63426.6	25045.3
125	10	43878.4	47366.6		125	10	2560	36515.6		125	10	23654.4	25751.7
126	42	47744	47424		126	42	33725	36549.4		126	42	16701	25903.4
127	41	48690	47636.5		127	41	28996.7	36572.4		127	41	9653.07	26405.8
128	74	46543.6	47664		128	74	32390.9	37339.4		128	74	56039.8	26585
129	91	43528.4	47732.4		129	91	32101.3	37649.7		129	91	54719.3	26666.1
130	42	37967.2	47744		130	42	23759.2	37807.7		130	42	54198.9	26794.7
131	117	47366.6	47744		131	117	34833.5	37952		131	117	44428	28736
132	11	32558.5	48023.5		132	11	3909.82	38205.4		132	11	60765.1	28888.6
133	60	48883.2	48039.7		133	60	42568.5	38528		133	60	11110.4	29494.3
134	10	28851.2	48153.6		134	10	33715.2	38570.7		134	10	65280	29899.5
135	35	46957.7	48170.7		135	35	33389.7	38838.9		135	35	33931	30584.5
136	21	35011	48173.9		136	21	27318.9	38862.2		136	21	58368	30764.7
137	9	37518.2	48277.7		137	9	29895.1	38968.9		137	9	65280	30976
138	4	44480	48440.9		138	4	17088	39364.9		138	4	20672	30976
139	11	47732.4	48486.4		139	11	9704.73	39529.7		139	11	45428.4	31366.1
140	17	32677.6	48618.7		140	17	10179.8	39624.5		140	17	52344.5	33740.8
141	51	51676.9	48685.2		141	51	37807.7	40059.6		141	51	20188.9	33931
142	18	31345.8	48690		142	18	15118.2	40218.5		142	18	16298.7	34348.1
143	49	52642	48746.7		143	49	37339.4	40226.6		143	49	23348.2	35235.7
144	39	45305.4	48771.4		144	39	4489.85	40307.5		144	39	15819.5	35626.7
145	11	35886.5	48883.2		145	11	16546.9	40339.4		145	11	8331.64	36707.6
146	24	51168	49017.4		146	24	45365.3	41015.4		146	24	7712	36707.6
147	8	35936	49057.7		147	8	2784	41090		147	8	3296	37408.8
148	11	37422.5	49319.7		148	11	5120	41186.9		148	11	7284.36	37553.2
149	31	56171.4	49489.7		149	31	42719	41337.9		149	31	12172.4	37611.2
150	131	50189.7	49641.7		150	131	36549.4	41349.1		150	131	20855.2	38101.3
151	19	38292.2	49696.7		151	19	21072.8	41519.6		151	19	20695.6	38533.1
152	21	41423.2	49877.3		152	21	25136.8	41545.1		152	21	10776.4	39209.7
153	13	49979.1	49968		153	13	39364.9	41554.3		153	13	28888.6	39277.7
154	7	37046.9	49979.1		154	7	11666.3	41644.3		154	7	6400	39879.1
155	27	31288.9	50176		155	27	7367.11	41647.2		155	27	15018.7	41067.9
156	37	51864.2	50189.7		156	37	40226.6	41851.6		156	37	9990.92	41990.2
157	24	49877.3	50230.9		157	24	33376	41925.3		157	24	8661.33	42885.7
158	9	48440.9	50402.5		158	9	23694.2	42257.1		158	9	5006.22	44002.5
159	39	48173.9	50469.6		159	39	25691.9	42568.5		159	39	37408.8	44193.2
160	24	43722.7	50517.3		160	24	28064	42592.7		160	24	30976	44193.2
161	35	45056	50520.3		161	35	34530.7	42719		161	35	10561.8	44218.8
162	79	51553.2	50534.4		162	79	43526.5	42927.2		162	79	26666.1	44428
163	6	36053.3	50564.9		163	6	9941.33	43044.6		163	6	35626.7	44807.1
164	19	34708.2	50608.6		164	19	18122.1	43465.1		164	19	12368.8	45428.4
165	43	36625.9	50635.6		165	43	33458.6	43526.5		165	43	46353.9	45827.2
166	28	29238.9	50986.7		166	28	28416	43877.5		166	28	56950.9	46353.9
167	14	44214.9	51168		167	14	43465.1	44544		167	14	64182.9	47718.4
168	38	49057.7	51230.4		168	38	42927.2	44908.6		168	38	7996.63	48474.4
169	79	50564.9	51322.4		169	79	48406.7	45365.3		169	79	45827.2	48583.7
170	10	32716.8	51344.3		170	10	22988.8	45436.3		170	10	47718.4	48584.3
171	6	41557.3	51388.2		171	6	341.333	45605.5		171	6	4992	49005.7
172	35	44083.2	51404.8		172	35	36469	45756.6		172	35	49005.7	50093.4
173	18	29994.7	51446.3		173	18	9144.89	45898.5		173	18	36707.6	51341.6
174	27	44724.1	51553.2		174	27	10477	45900.1		174	27	44193.2	52344.5
175	4	30592	51665.9		175	4	15488	46184.4		175	4	19456	52437.3
176	18	29994.7	51676.9		176	18	9144.89	46316.3		176	18	36707.6	54198.9
177	27	44724.1	51677.9		177	27	10477	46341.7		177	27	44193.2	54656
178	4	30592	51864.2		178	4	15488	47502.7		178	4	19456	54719.3
179	147	35082.4	52085.8		179	147	35082.4	48166.1		179	147	35235.7	56039.8
180	175	33574	52424.1		180	175	33572.6	48330.8		180	175	33740.8	56640
181	6	27946.7	52495.1		181	6	16000	48384		181	6	14378.7	56950.9
182	34	50469.6	52642		182	34	50778.4	48406.7		182	34	48474.4	58368
183	52	44204.3	52728.7		183	52	41644.3	49251.1		183	52	37553.2	60765.1
184	52	46385.2	52979.4		184	52	46316.3	50102.2		184	52	44002.5	61191.8
185	16	37760	53100.9		185	16	12304	50130.3		185	16	11312	61952
186	15	44202.7	53137.7		186	15	42257.1	50494.4		186	15	16998.4	62650.2
187	90	48486.4	53406.6		187	90	46341.7	50778.4		187	90	42885.7	63426.6
188	43	42710.3	53927.3		188	43	41519.6	51005.4		188	43	39209.7	64182.9
189	41	45942.6	54088.2		189	41	45605.5	51097.6		189	41	41990.2	65024
190	37	46536.6	54301.8		190	37	45900.1	51176.1		190	37	44218.8	65280
191	50	51665.9	54721.9		191	50	51005.4	52043.5		191	50	48583.7	65280
192	14	35200	56171.4		192	14	10825.1	52935.5		192	14	15195.4	65280
193	63	52085.8	59126.9		193	63	41090	55893.3		193	63	30764.7	65280

## Sheet: SiO2-PDMAEMA 3
1	4	44224	29001.1		1	4	17280	170.667		1	4	31488	1024
2	6	30336	30336		2	6	14933.3	384		2	6	58154.7	1792
3	21	41118.5	32537.6		3	21	24478.5	704		3	21	62793.1	3652.27
4	5	38707.2	32704		4	5	16076.8	1024		4	5	64614.4	3712
5	360	50779.7	33060.6		5	360	45512.5	1024		5	360	60494.9	3840
6	32	41064	33376		6	32	23744	1313.39		6	32	60208	3925.33
7	24	45568	33536		7	24	34048	1536		7	24	34122.7	4080
8	108	54812.4	34336		8	108	43723.9	1856		8	108	38291	4416
9	6	34773.3	34730.7		9	6	1024	2084.57		9	6	3925.33	5016.22
10	21	45336.4	34773.3		10	21	16347.4	2590.48		10	21	15433.1	5120
11	13	53523.7	34962.3		11	13	26781.5	3168		11	13	36588.3	5273.6
12	30	53461.3	35249.2		12	30	25130.7	3306.67		12	30	46276.3	5344
13	63	55373.2	35538.8		13	63	39761.3	3366.4		13	63	8886.86	5504
14	4	43008	35786.7		14	4	26048	3650.07		14	4	34624	5979.02
15	8	35808	35808		15	8	15392	3968		15	8	12704	5987.56
16	19	51914.1	35922.3		16	19	22608.8	4352		16	19	20938.1	6007.47
17	10	36224	36224		17	10	13516.8	4556.8		17	10	5120	6604.8
18	4	45056	36566.7		18	4	5504	4966.4		18	4	5504	7217.23
19	23	42919	36761.6		19	23	24442.4	5021.54		19	23	47326.6	7533.71
20	79	52363.3	36761.6		20	79	40746.1	5034.67		20	79	17262.2	7552
21	10	40806.4	36918.9		21	10	9241.6	5043.2		21	10	6604.8	7747.37
22	7	29001.1	38272		22	7	6070.86	5120		22	7	29842.3	7923.81
23	18	46179.6	38389.8		23	18	10424.9	5248		23	18	8732.44	8128
24	9	38684.4	38400		24	9	11064.9	5376		24	9	30947.6	8512
25	18	51896.9	38539.6		25	18	26780.4	5504		25	18	18375.1	8732.44
26	4	48512	38684.4		26	4	10624	5560.32		26	4	52160	8886.86
27	47	47283.7	38707.2		27	47	21585.7	5680.43		27	47	24260.1	9329.78
28	61	48409.2	39325.5		28	61	25272.7	6070.86		28	61	42668.1	9450.67
29	15	46574.9	39360		29	15	19848.5	6400		29	15	28672	9728
30	33	53682.4	39628.8		30	33	35871	6592		30	33	26298.2	10236.4
31	106	47765.7	39680		31	106	31432.5	6634.31		31	106	31227.2	10980.8
32	71	53871.8	40806.4		32	71	36146.5	6752		32	71	33932.6	11008
33	12	43072	41064		33	12	11114.7	7058.29		33	12	34432	11488
34	22	53166.5	41106.3		34	22	44916.4	7441.07		34	22	22609.5	11505.8
35	6	38400	41118.5		35	6	170.667	7616		35	6	3840	12236.8
36	90	56610.1	41552.8		36	90	40186.3	7669.33		36	90	11505.8	12443.2
37	8	33376	41600		37	8	12416	8137.7		37	8	11488	12569.6
38	5	36761.6	41773.2		38	5	23244.8	8192		38	5	65280	12704
39	90	56425.2	42341.4		39	90	39242	8338.29		39	90	18747.7	12736
40	87	56370	42399.1		40	87	42260.6	8504.89		40	87	15251.1	12864
41	85	50567.5	42680.9		41	85	30379.7	9241.6		41	85	25922.3	13248
42	38	47312.8	42778		42	38	18445.5	9368		42	38	9728	13824
43	66	47596.6	42919		43	66	25258.7	9625.6		43	66	24676.8	14336
44	36	56128	43008		44	36	35235.6	10144		44	36	5987.56	14652
45	142	57857.8	43072		45	142	41774.9	10424.9		45	142	19892.3	14990.2
46	7	39680	43136		46	7	18212.6	10624		46	7	7533.71	15251.1
47	59	57712.8	43349.3		47	59	37011.5	10909.5		47	59	16106.3	15280
48	26	48866.5	43424		48	26	11195.1	10936		48	26	7217.23	15433.1
49	43	51694.1	44134.4		49	43	40138.4	10936.9		49	43	24605.8	15984.6
50	22	52864	44139.5		50	22	15022.5	11026.3		50	22	25890.9	16106.3
51	47	50361.2	44224		51	47	11928.5	11064.9		51	47	10980.8	16736
52	5	39628.8	44263.2		52	5	16332.8	11114.7		52	5	44083.2	16940.5
53	32	54344	44475.7		53	32	33872	11115.4		53	32	28648	17024
54	14	41106.3	44492.8		54	14	12525.7	11195.1		54	14	22400	17262.2
55	73	54272	45056		55	73	49036.3	11735.6		55	73	50453	17726.7
56	105	57631.7	45336.4		56	105	44980.4	11928.5		56	105	21440.6	17980.6
57	62	54788.1	45539.6		57	62	33878.7	12117.3		57	62	21805.4	18375.1
58	76	57259.8	45568		58	76	42122.1	12416		58	76	17980.6	18747.7
59	60	50308.3	46179.6		59	60	27648	12525.7		59	60	47330.1	18764.8
60	8	39360	46409.1		60	8	15008	12774.4		60	8	21376	18846
61	13	39325.5	46574.9		61	13	5021.54	13036.3		61	13	19968	19565.7
62	17	52043.3	46735.4		62	17	13477.6	13229.7		62	17	45417.4	19892.3
63	4	50112	46899.2		63	4	1856	13235.2		63	4	8512	19968
64	13	35249.2	47052.8		64	13	13036.3	13237.3		64	13	22409.8	20315
65	27	56045	47104		65	27	15198.8	13477.6		65	27	20546.4	20546.4
66	25	50360.3	47250.3		66	25	14868.5	13516.8		66	25	24545.3	20778.7
67	21	48323	47283.7		67	21	44336.8	13591.3		67	21	7923.81	20800
68	16	49440	47312.8		68	16	1536	14043.4		68	16	15280	20806
69	68	55134.1	47320.6		69	68	38821.6	14284.8		69	68	36954.4	20938.1
70	19	41552.8	47596.6		70	19	11735.6	14714.9		70	19	52143.2	21376
71	42	57697.5	47648		71	42	32408.4	14868.5		71	42	26130.3	21440.6
72	33	55745.9	47765.7		72	33	8137.7	14933.3		72	33	12443.2	21513.1
73	7	33060.6	48064		73	7	2084.57	15008		73	7	39387.4	21571
74	35	49956.6	48323		74	35	35211	15022.5		74	35	26126.6	21805.4
75	25	46735.4	48332.8		75	25	14714.9	15198.8		75	25	15984.6	21809.2
76	18	48341.3	48341.3		76	18	8504.89	15392		76	18	24732.4	22400
77	5	44134.4	48409.2		77	5	4966.4	15420.2		77	5	46796.8	22409.8
78	31	44263.2	48488		78	31	11115.4	15635		78	31	23758.5	22609.5
79	14	36918.9	48512		79	14	32365.7	15684.3		79	14	38418.3	23758.5
80	22	38539.6	48539.3		80	22	13591.3	15840.6		80	22	27892.4	24260.1
81	15	34730.7	48628.9		81	15	5034.67	16076.8		81	15	6007.47	24311.7
82	5	36761.6	48835		82	5	14284.8	16310.9		82	5	65280	24545.3
83	5	48332.8	48866.5		83	5	4556.8	16332.8		83	5	1792	24605.8
84	31	50820.1	49410.6		84	31	20091.9	16347.4		84	31	24311.7	24676.8
85	14	46409.1	49440		85	14	14043.4	16583.1		85	14	33792	24692.4
86	28	50048	49584.4		86	28	11026.3	17280		86	28	21513.1	24732.4
87	21	48835	49600		87	21	8338.29	18212.6		87	21	25880.4	25231.4
88	10	46899.2	49753.6		88	10	12774.4	18445.5		88	10	18764.8	25676.8
89	182	56484.6	49857.4		89	182	44330.2	18798.7		89	182	21809.2	25880.4
90	9	45539.6	49942.1		90	9	4352	19421.9		90	9	28529.8	25890.9
91	49	57960.5	49956.6		91	49	44261.9	19632.8		91	49	17726.7	25922.3
92	57	53535.4	50048		92	57	15840.6	19848.5		92	57	7747.37	26126.6
93	23	53470.6	50112		93	23	28015.3	20091.9		93	23	36129.4	26130.3
94	65	52917.2	50190.2		94	65	20267.3	20267.3		94	65	28928	26298.2
95	4	41600	50308.3		95	4	7616	21050.3		95	4	11008	27892.4
96	21	53881.9	50360.3		96	21	25892.6	21504		96	21	19565.7	28177.1
97	72	59228.4	50361.2		97	72	39352.9	21580.4		97	72	10236.4	28529.8
98	262	56690.3	50567.5		98	262	41251.2	21585.7		98	262	48859.8	28648
99	5	47052.8	50688		99	5	8192	21760		99	5	28723.2	28672
100	74	42399.1	50779.7		100	74	5680.43	22608.8		100	74	45564.5	28723.2
101	37	55060.8	50820.1		101	37	18798.7	23104		101	37	5016.22	28928
102	17	35538.8	51032		102	17	31216.9	23244.8		102	17	65280	29561.5
103	31	36566.7	51456		103	31	3650.07	23744		103	31	38788.1	29842.3
104	102	52131.1	51694.1		104	102	25281.3	24442.4		104	102	37200.3	30432
105	6	55296	51896.9		105	6	12117.3	24478.5		105	6	13824	30947.6
106	42	34962.3	51914.1		106	42	2590.48	25130.7		106	42	21571	31227.2
107	8	43424	52043.3		107	8	10144	25258.7		107	8	7552	31488
108	64	51032	52131.1		108	64	10936	25272.7		108	64	14652	33792
109	33	58127.5	52219.1		109	33	44218.2	25281.3		109	33	24692.4	33932.6
110	50	44139.5	52363.3		110	50	5560.32	25892.6		110	50	25231.4	34122.7
111	150	58480.6	52582.4		111	150	45291.5	26048		111	150	20806	34432
112	28	35922.3	52864		112	28	13229.7	26288.4		112	28	41755.4	34624
113	40	53196.8	52917.2		113	40	35040	26780.4		113	40	25676.8	36129.4
114	8	34336	53130.7		114	8	6592	26781.5		114	8	12736	36145.7
115	8	47104	53166.5		115	8	3168	27648		115	8	30432	36400.8
116	94	57605.4	53196.8		116	94	45197.6	28015.3		116	94	18846	36588.3
117	10	32537.6	53408		117	10	5043.2	30379.7		117	10	5273.6	36954.4
118	52	52219.1	53461.3		118	52	23104	31216.9		118	52	8128	37200.3
119	20	49753.6	53470.6		119	20	3366.4	31432.5		119	20	12569.6	38291
120	4	54080	53523.7		120	4	384	31825.7		120	4	4416	38418.3
121	15	43349.3	53535.4		121	15	15684.3	32365.7		121	15	28177.1	38788.1
122	8	47648	53674.7		122	8	5120	32408.4		122	8	5344	39387.4
123	24	53130.7	53682.4		123	24	13237.3	32826.8		123	24	17024	41536
124	4	48064	53871.8		124	4	704	33872		124	4	3712	41557.3
125	32	48488	53881.9		125	32	9368	33878.7		125	32	4080	41755.4
126	12	49600	54080		126	12	5248	34048		126	12	9450.67	42668.1
127	8	53408	54272		127	8	6400	35040		127	8	12864	44083.2
128	45	49584.4	54344		128	45	26288.4	35211		128	45	20315	45417.4
129	15	44492.8	54788.1		129	15	7441.07	35235.6		129	15	3652.27	45564.5
130	15	44475.7	54812.4		130	15	19421.9	35871		130	15	41557.3	45922.5
131	59	42778	55060.8		131	59	6634.31	36146.5		131	59	29561.5	46276.3
132	16	57376	55134.1		132	16	21504	37011.5		132	16	16736	46796.8
133	194	49410.6	55296		133	194	19632.8	37506.7		133	194	54558.4	47326.6
134	4	60416	55373.2		134	4	3968	38240.7		134	4	56832	47330.1
135	27	57931.9	55745.9		135	27	15635	38821.6		135	27	14990.2	48859.8
136	18	50190.2	56045		136	18	10936.9	39242		136	18	9329.78	50453
137	18	38272	56128		137	18	16583.1	39352.9		137	18	50801.8	50801.8
138	24	35786.7	56370		138	24	7669.33	39761.3		138	24	20800	52143.2
139	50	38389.8	56425.2		139	50	13235.2	40138.4		139	50	65280	52160
140	116	49942.1	56484.6		140	116	31825.7	40186.3		140	116	55390.9	54558.4
141	4	33536	56610.1		141	4	5376	40746.1		141	4	13248	55390.9
142	67	51456	56690.3		142	67	21580.4	41251.2		142	67	36145.7	55933.9
143	8	32704	57259.8		143	8	6752	41774.9		143	8	41536	56832
144	18	42680.9	57376		144	18	21760	42122.1		144	18	65280	58154.7
145	17	41773.2	57605.4		145	17	15420.2	42260.6		145	17	61168.9	60208
146	61	48539.3	57631.7		146	61	32826.8	43723.9		146	61	55933.9	60494.9
147	12	43136	57697.5		147	12	3306.67	44218.2		147	12	20778.7	61168.9
148	101	42341.4	57712.8		148	101	21050.3	44261.9		148	101	65041.7	62793.1
149	94	49857.4	57857.8		149	94	37506.7	44330.2		149	94	64087.1	64087.1
150	10	52582.4	57931.9		150	10	9625.6	44336.8		150	10	12236.8	64614.4
151	14	47250.3	57960.5		151	14	7058.29	44916.4		151	14	14336	65041.7
152	10	50688	58127.5		152	10	1024	44980.4		152	10	1024	65280
153	21	53674.7	58480.6		153	21	16310.9	45197.6		153	21	36400.8	65280
154	13	47320.6	59228.4		154	13	10909.5	45291.5		154	13	45922.5	65280
155	23	48628.9	60416		155	23	1313.39	45512.5		155	23	16940.5	65280
156	45	60740.3	60740.3		156	45	38240.7	49036.3		156	45	5979.02	65280

## Sheet: SiO2-PDMAEMA 4
1	18	38954.7	29593.6		1	18	30350.2	0		1	18	3683.56	320
2	32	39672	29988.6		2	32	25880	384		2	32	5904	950.857
3	7	34230.9	30464		3	7	16640	704		3	7	4681.14	1024
4	34	40350.1	30506.7		4	34	30448.9	1024		4	34	13071.1	1188.57
5	21	35157.3	31002.9		5	21	4632.38	1088		5	21	20601.9	1888
6	9	33194.7	32000		6	9	21276.4	1313.39		6	9	10126.2	1920
7	68	54927.1	32537.6		7	68	45515.3	1316.57		7	68	6960.94	2296.69
8	18	36181.3	32704		8	18	10311.1	1978.18		8	18	8689.78	2786.46
9	30	44552.5	33194.7		9	30	31752.5	2304		9	30	31394.1	2848
10	66	43403.6	33536		10	66	30049	2336		10	66	42627.9	3029.33
11	6	35072	33792		11	6	24704	2491.73		11	6	7466.67	3330.84
12	11	37957.8	33805.8		12	11	19456	2590.48		12	11	5911.27	3400
13	5	29593.6	34048		13	5	14028.8	2858.67		13	5	11673.6	3537.45
14	10	41267.2	34048		14	10	8652.8	3168		14	10	12697.6	3652.27
15	70	52205.7	34112		15	70	29856.9	3306.67		15	70	4256.91	3683.56
16	83	49441.9	34230.9		16	83	43843.9	3366.4		16	83	46283.6	3712
17	47	52071.5	34336		17	47	39369.5	3584		17	47	30050	3764.15
18	26	39581.5	34513.5		18	26	11204.9	3584		18	26	2786.46	3904
19	60	55726.9	34962.3		19	60	45384.5	3968		19	60	8277.33	4032
20	43	54379.2	35072		20	43	35197	4416		20	43	6572.65	4080
21	31	51835.9	35140.3		21	31	35765.7	4632.38		21	31	11875.1	4256.91
22	82	53959.8	35157.3		22	82	38490.5	4992		22	82	7395.9	4311.04
23	95	54967.2	35392		23	95	38852.7	5043.2		23	95	8836.04	4416
24	30	41651.2	35456		24	30	10990.9	5120		24	30	36573.9	4681.14
25	131	55157.3	35786.7		25	131	46230.5	5248		25	131	61445.9	5248
26	8	32000	35922.3		26	8	6080	5376		26	8	51392	5273.6
27	5	33792	36181.3		27	5	5734.4	5560.32		27	5	53299.2	5290.67
28	101	53316.4	36198.4		28	101	45205.5	5734.4		28	101	46173.8	5344
29	50	46571.5	36795.1		29	50	18001.9	6030.22		29	50	56729.6	5490.76
30	41	48821.1	37020.4		30	41	37294.8	6058.67		30	41	65155.1	5734.4
31	68	48651.3	37222.4		31	68	25701.6	6080		31	68	50439.5	5904
32	21	38339	37924.6		32	21	11105.5	6187.71		32	21	46616.4	5911.27
33	12	35392	37938		33	12	3584	6267.87		33	12	20160	5957.82
34	110	52882.6	37957.8		34	110	45277.1	6345.14		34	110	24596.9	5979.02
35	26	36795.1	38032		35	26	12425.8	6400		35	26	19367.4	6070.86
36	14	41362.3	38199.7		36	14	6345.14	6553.6		36	14	1188.57	6200.89
37	70	51832.7	38272		37	70	29941	6592		37	70	25812.1	6410.67
38	32	57528	38339		38	32	38984	6634.31		38	32	3400	6572.65
39	35	51031.8	38389.8		39	35	31027.2	6752		39	35	26872.7	6900.36
40	58	55040	38896.9		40	58	40990.9	7047.53		40	58	9273.38	6960.94
41	35	49539.7	38954.7		41	35	32658.3	7058.29		41	35	2296.69	7395.9
42	4	52672	39133.9		42	4	4416	7317.33		42	4	5248	7466.67
43	90	56502	39493.8		43	90	44177.1	7369.14		43	90	3330.84	7552
44	4	34112	39509.3		44	4	10432	7392		44	4	1920	8128
45	24	39509.3	39581.5		45	24	25557.3	7441.07		45	24	22965.3	8277.33
46	33	52627.4	39672		46	33	34552.2	7445.33		46	33	5957.82	8584.53
47	10	37222.4	39925.3		47	10	8601.6	7638.49		47	10	16563.2	8689.78
48	27	45634.4	39985.5		48	27	9197.04	7669.33		48	27	3764.15	8836.04
49	5	44288	40073.8		49	5	6553.6	7680		49	5	5734.4	9036.8
50	6	30506.7	40170.7		50	6	7680	7833.6		50	6	3029.33	9273.38
51	18	37020.4	40233.8		51	18	6030.22	8448		51	18	6200.89	9329.78
52	24	49685.3	40350.1		52	24	23146.7	8601.6		52	24	14250.7	9408
53	21	46311.6	41267.2		53	21	25063.6	8652.8		53	21	16701	9450.67
54	8	44640	41362.3		54	8	27424	8812.61		54	8	37248	9866.38
55	104	40233.8	41545.1		55	104	19042.5	9197.04		55	104	28209.2	10126.2
56	94	44854.5	41651.2		56	94	14839.8	9368		56	94	31447.1	11333.2
57	74	51729.3	41706.7		57	74	37293	9625.6		57	74	39503.6	11349.3
58	14	44982.9	41770.7		58	14	7369.14	9876.21		58	14	17371.4	11501.3
59	13	44760.6	41773.2		59	13	11835.1	10074.8		59	13	34087.4	11673.6
60	11	43380.4	41834.7		60	11	1978.18	10144		60	11	3537.45	11875.1
61	31	39985.5	42341.4		61	31	10074.8	10311.1		61	31	15855.5	12236.8
62	28	54043.4	42652.9		62	28	21193.1	10432		62	28	15497.1	12356.3
63	17	38896.9	42680.9		63	17	7047.53	10794.7		63	17	19320.5	12569.6
64	12	40170.7	42778		64	12	6058.67	10909.5		64	12	4032	12697.6
65	45	57366.8	43136		65	45	36437.3	10936		65	45	16082.5	12736
66	82	52695.4	43349.3		66	82	39224.2	10936.9		66	82	25269.1	12736
67	7	37924.6	43380.4		67	7	3584	10990.9		67	7	6070.86	12864
68	61	51544.1	43403.6		68	61	34790.8	11054.5		68	61	18100.5	13071.1
69	10	36198.4	43424		69	10	7833.6	11105.5		69	10	9036.8	13248
70	24	39925.3	44139.5		70	24	7445.33	11204.9		70	24	6410.67	13824
71	8	34048	44288		71	8	2336	11835.1		71	8	2848	14250.7
72	153	53197.8	44475.7		72	153	29455.1	12117.3		72	153	24139.3	14336
73	37	47138.6	44492.8		73	37	16411.7	12425.8		73	37	9866.38	14387.2
74	24	34048	44552.5		74	24	14016	12571.4		74	24	24416	14652
75	33	48802.9	44640		75	33	8812.61	12885.3		75	33	11349.3	14990.2
76	4	54784	44736		76	4	0	13229.7		76	4	320	15497.1
77	15	35140.3	44760.6		77	15	12885.3	13235.2		77	15	12356.3	15594.7
78	15	49425.1	44854.5		78	15	2491.73	13237.3		78	15	8584.53	15855.5
79	8	44736	44982.9		79	8	1088	14016		79	8	1888	16042.7
80	41	37938	45482.7		80	41	6187.71	14028.8		80	41	11501.3	16082.5
81	12	41834.7	45634.4		81	12	7317.33	14224.4		81	12	5290.67	16563.2
82	37	33805.8	46311.6		82	37	7638.49	14839.8		82	37	11333.2	16701
83	15	39133.9	46422.8		83	15	25156.3	15420.2		83	15	14387.2	16725.3
84	11	34513.5	46571.5		84	11	11054.5	15635		84	11	34024.7	16736
85	16	38032	47104		85	16	7392	15684.3		85	16	9408	16940.5
86	58	51049.9	47138.6		86	58	19381	16310.9		86	58	18414.3	17024
87	59	46422.8	47250.3		87	59	24584.7	16411.7		87	59	36434.4	17371.4
88	29	47969.1	47320.6		88	29	34877.8	16583.1		88	29	5490.76	18100.5
89	32	51152	47648		89	32	25792	16640		89	32	3904	18414.3
90	12	41706.7	47969.1		90	12	2858.67	18001.9		90	12	15594.7	18846
91	28	48219.4	48064		91	28	12571.4	19042.5		91	28	950.857	19320.5
92	22	39493.8	48219.4		92	22	8448	19381		92	22	6900.36	19367.4
93	19	31002.9	48488		93	19	9876.21	19421.9		93	19	37739.8	20160
94	6	45482.7	48539.3		94	6	10794.7	19456		94	6	16725.3	20315
95	23	38199.7	48628.9		95	23	22728.3	19632.8		95	23	36685.9	20601.9
96	25	49735.7	48651.3		96	25	22241.3	21050.3		96	25	4311.04	20778.7
97	39	40073.8	48802.9		97	39	14224.4	21193.1		97	39	32859.9	20800
98	6	41770.7	48821.1		98	6	2304	21276.4		98	6	16042.7	20806
99	6	35456	49410.6		99	6	4992	21504		99	6	32682.7	21571
100	8	30464	49425.1		100	8	21856	21580.4		100	8	12736	22601.1
101	31	42652.9	49441.9		101	31	6267.87	21760		101	31	38077.9	22965.3
102	7	41545.1	49539.7		102	7	1316.57	21856		102	7	22601.1	24139.3
103	7	29988.6	49584.4		103	7	26697.1	22241.3		103	7	36498.3	24416
104	102	52131.1	49600		104	102	25281.3	22728.3		104	102	37200.3	24596.9
105	6	55296	49685.3		105	6	12117.3	23104		105	6	13824	24692.4
106	42	34962.3	49735.7		106	42	2590.48	23146.7		106	42	21571	25231.4
107	8	43424	49753.6		107	8	10144	24584.7		107	8	7552	25269.1
108	64	51032	49857.4		108	64	10936	24704		108	64	14652	25676.8
109	33	58127.5	49942.1		109	33	44218.2	25063.6		109	33	24692.4	25812.1
110	50	44139.5	50190.2		110	50	5560.32	25156.3		110	50	25231.4	26872.7
111	150	58480.6	50688		111	150	45291.5	25281.3		111	150	20806	28177.1
112	28	35922.3	51031.8		112	28	13229.7	25557.3		112	28	41755.4	28209.2
113	40	53196.8	51032		113	40	35040	25701.6		113	40	25676.8	29561.5
114	8	34336	51049.9		114	8	6592	25792		114	8	12736	30050
115	8	47104	51152		115	8	3168	25880		115	8	30432	30432
116	94	57605.4	51456		116	94	45197.6	26288.4		116	94	18846	31394.1
117	10	32537.6	51544.1		117	10	5043.2	26697.1		117	10	5273.6	31447.1
118	52	52219.1	51729.3		118	52	23104	27424		118	52	8128	32682.7
119	20	49753.6	51832.7		119	20	3366.4	29455.1		119	20	12569.6	32859.9
120	4	54080	51835.9		120	4	384	29856.9		120	4	4416	34024.7
121	15	43349.3	52071.5		121	15	15684.3	29941		121	15	28177.1	34087.4
122	8	47648	52131.1		122	8	5120	30049		122	8	5344	36145.7
123	24	53130.7	52205.7		123	24	13237.3	30350.2		123	24	17024	36400.8
124	4	48064	52219.1		124	4	704	30448.9		124	4	3712	36434.4
125	32	48488	52582.4		125	32	9368	31027.2		125	32	4080	36498.3
126	12	49600	52627.4		126	12	5248	31752.5		126	12	9450.67	36573.9
127	8	53408	52672		127	8	6400	31825.7		127	8	12864	36685.9
128	45	49584.4	52695.4		128	45	26288.4	32658.3		128	45	20315	37200.3
129	15	44492.8	52882.6		129	15	7441.07	32826.8		129	15	3652.27	37248
130	15	44475.7	53130.7		130	15	19421.9	34552.2		130	15	41557.3	37739.8
131	59	42778	53196.8		131	59	6634.31	34790.8		131	59	29561.5	38077.9
132	16	57376	53197.8		132	16	21504	34877.8		132	16	16736	39503.6
133	194	49410.6	53316.4		133	194	19632.8	35040		133	194	54558.4	41536
134	4	60416	53408		134	4	3968	35197		134	4	56832	41557.3
135	27	57931.9	53674.7		135	27	15635	35765.7		135	27	14990.2	41755.4
136	18	50190.2	53959.8		136	18	10936.9	36437.3		136	18	9329.78	42627.9
137	18	38272	54043.4		137	18	16583.1	37293		137	18	50801.8	45922.5
138	24	35786.7	54080		138	24	7669.33	37294.8		138	24	20800	46173.8
139	50	38389.8	54379.2		139	50	13235.2	37506.7		139	50	65280	46283.6
140	116	49942.1	54784		140	116	31825.7	38240.7		140	116	55390.9	46616.4
141	4	33536	54927.1		141	4	5376	38490.5		141	4	13248	50439.5
142	67	51456	54967.2		142	67	21580.4	38852.7		142	67	36145.7	50801.8
143	8	32704	55040		143	8	6752	38984		143	8	41536	51392
144	18	42680.9	55157.3		144	18	21760	39224.2		144	18	65280	53299.2
145	17	41773.2	55296		145	17	15420.2	39369.5		145	17	61168.9	54558.4
146	61	48539.3	55726.9		146	61	32826.8	40990.9		146	61	55933.9	55390.9
147	12	43136	56502		147	12	3306.67	43843.9		147	12	20778.7	55933.9
148	101	42341.4	57366.8		148	101	21050.3	44177.1		148	101	65041.7	56729.6
149	94	49857.4	57376		149	94	37506.7	44218.2		149	94	64087.1	56832
150	10	52582.4	57528		150	10	9625.6	45197.6		150	10	12236.8	61168.9
151	14	47250.3	57605.4		151	14	7058.29	45205.5		151	14	14336	61445.9
152	10	50688	57931.9		152	10	1024	45277.1		152	10	1024	64087.1
153	21	53674.7	58127.5		153	21	16310.9	45291.5		153	21	36400.8	65041.7
154	13	47320.6	58480.6		154	13	10909.5	45384.5		154	13	45922.5	65155.1
155	23	48628.9	60416		155	23	1313.39	45515.3		155	23	16940.5	65280
156	45	60740.3	60740.3		156	45	38240.7	46230.5		156	45	5979.02	65280
