# Supplementary material for: Competitive binding and molecular crowding regulate the cytoplasmic interactome of non-viral polymeric gene delivery vectors
Source: Nat Commun. 2021 Nov 8;12:6445. doi: 10.1038/s41467-021-26695-w (PMC8576037; doi:10.1038/s41467-021-26695-w)
Supplement: Supplementary file 4 — Source data [file 41467_2021_26695_MOESM4_ESM.zip › Source Data/Figure2.xlsx]

## Sheet: Figure 2a
Time	PBS				Lysate 50%				Lysate 100%
0	100	100	100		100	100	100		100	100	100
1	99.5	107.7	90.3		80.27	57.52	60.21		52.82	60.61	51.81
2	88.5	102.1	86.3		67.55	54.8	63.41		45.5	52.71	43.62
4	91.3	97.5	85.6		59.22	58.15	62.1		53.16	41.2	40.72
6	85.7	92.9	94.3		65.266	56.19	59.29		47.18	39.25	40.21
24	81.4	90.3	85.9		44.15	60.71	59.87		39.5	41.62	35.8

## Sheet: Figure 2e
Time	pH 7.4				pH 5.5				pH 10.0
0	100	100	100		100	100	100		100	100	100
1	96.5	100.7	91.3		99.5	111.7	92.3		19.5	17.7	22.3
2	90.5	102.1	88.3		100.5	105.1	90.3		20.5	25.1	18.3
4	92.3	91.5	99.6		100.3	92.5	87.6		19.3	18.5	17.6
6	90.7	88.9	92.3		105.7	89.9	85.3		25.7	16.9	18.3
24	88.4	91.3	85.9		92.4	85.3	79.9		17.4	14.3	19.9

## Sheet: Figure 2f
Time	PBS				NaCl 139 mM				NaCl 1M				KCl 12 mM				KCl 2M
0	100	100	100		100	100	100		100	100	100		100	100	100		100	100	100
1	94.22	90.1	99.65		94.1	89.88	95.5		12.67	18.75	21.7		107.2	92.9	90.32		16.2	19.65	18.82
2	102.75	92.13	94.56		87.1	95.19	96.78		19.74	14.76	18.55		85.36	87.84	98.56		17.71	19.48	21.61
4	91.26	90.77	102.34		77.82	85.16	90.55		21.26	22.24	21.19		86.18	85.37	92.56		16.17	18.2	17.33
6	100.78	81.35	92.19		87.25	86.34	84.45		14.56	18.45	19.56		102.51	80.65	91.82		17.5	19.22	26.12
24	81.57	91.25	92.6		90.23	77.56	80.8		21.56	19.22	16.54		83.27	81.78	91.52		18.32	16.18	24.18
