# Supplementary material for: Competitive binding and molecular crowding regulate the cytoplasmic interactome of non-viral polymeric gene delivery vectors
Source: Nat Commun. 2021 Nov 8;12:6445. doi: 10.1038/s41467-021-26695-w (PMC8576037; doi:10.1038/s41467-021-26695-w)
Supplement: Supplementary file 4 — Source data [file 41467_2021_26695_MOESM4_ESM.zip › Source Data/FigureS10.xlsx]

## Sheet: Sheet1
dry brush thickness (nm)
PDMAEMA	30.2	31.46	29.34
PDMABr	40.38	43.2	44.14
PDMABr-pH 7.4	40.3	41.2	44.58
PDMABr-pH 5	30.8	34.4	29.8
