# Supplementary material for: Competitive binding and molecular crowding regulate the cytoplasmic interactome of non-viral polymeric gene delivery vectors
Source: Nat Commun. 2021 Nov 8;12:6445. doi: 10.1038/s41467-021-26695-w (PMC8576037; doi:10.1038/s41467-021-26695-w)
Supplement: Supplementary file 4 — Source data [file 41467_2021_26695_MOESM4_ESM.zip › Source Data/FigureS11.xlsx]

## Sheet: Figure S11a
	PDMAEMA	PMETAC	CS-PMETAC
Dry	35.75	45.42	42.32
DI water	55.32	81.29	88.92
	55.19	82.38	87.44
	55.2	82.77	87.08
150 mM NaCl	78.52	99.47	87.85
	84.09	99.53	88.69
	85.95	99.55	89.26
PBS MINS	86.18	100.13	92.77
	86.25	100.1	92.6
	86.29	100.19	92.6
PH 5 150 Mm NaCl	91.69	99.37	96.64
	91.71	99.24	94.73
	91.73	99.57	94.71
PH 9 150 Mm NaCl	53	98.52	78.9
	53.02	96.98	78.31
	52.97	96.3	78.19

## Sheet: Figure S11b
	PDMAEMA	PMETAC	CS-PMETAC
DI water	1.54741	1.78974	2.10113
	1.54378	1.81374	2.06616
	1.54406	1.82232	2.05766
150 mM NaCl	2.19636	2.19	2.07585
	2.35217	2.19133	2.0957
	2.4042	2.19177	2.10917
PBS MINS	2.41063	2.20454	2.19211
	2.41259	2.20387	2.18809
	2.41371	2.20586	2.18809
PH 5 150 Mm NaCl	2.56476	2.1878	2.28355
	2.56531	2.18494	2.23842
	2.56587	2.19221	2.23795
PH 9 150 Mm NaCl	1.48252	2.16909	1.86437
	1.48308	2.13518	1.85043
	1.48168	2.12021	1.84759
