# Supplementary material for: Competitive binding and molecular crowding regulate the cytoplasmic interactome of non-viral polymeric gene delivery vectors
Source: Nat Commun. 2021 Nov 8;12:6445. doi: 10.1038/s41467-021-26695-w (PMC8576037; doi:10.1038/s41467-021-26695-w)
Supplement: Supplementary file 4 — Source data [file 41467_2021_26695_MOESM4_ESM.zip › Source Data/Figure3.xlsx]

## Sheet: Figure 3b
Time	PBS				Lysine 800 mM				Lysine 2 M				Histidine 250 mM				Arginine 200 mM				Arginine 1 M
0	100	100	100		100	100	100		100	100	100		100	100	100		100	100	100		100	100	100
1	109.53	100.12	92.65		90.56	87.52	95.5		16.8	20.2	18.64		92.54	89.21	102.45		88.9	95.26	97.18		17.35	18.29	22.57
2	104.61	91.35	94.8		82.77	87.5	95.21		17.65	21.72	22.51		91.87	99.25	105.67		98.37	84.72	90.56		19.67	24.2	25.6
4	88.74	97.16	90.2		96.7	85.62	96.29		15.56	21.34	25.5		105.62	83.8	90.75		88.54	91.27	96.87		21.5	22.82	20.52
6	91.32	92.88	102.57		96.28	92.56	79.8		21.87	19.34	16.36		78.27	89.6	88.4		91.62	90.2	81.65		22.3	18.56	14.67
24	85.72	91.78	93.84		82.34	92.78	81.74		18.55	16.78	14.89		70.32	77.25	89.86		87.51	82.82	73.8		14.26	12.98	23.2

## Sheet: Figure 3c
Time	0 mM				1 mM				10 mM				20 mM				50 mM
0	100	100	100		100	100	100		100	100	100		100	100	100		100	100	100
1	99.32	104.6	100.21		97.6	87.8	92.9		94.28	79.16	85.48		86.8	80.25	78.94		77.4	82.13	80.27
2	92.55	97.15	84.91		89.6	92.67	97.21		92.22	82.17	75.9		77.82	81.65	82.61		80.17	82.64	85.76
4	99.54	87.2	93.16		89.21	89.7	91.25		91.2	82.76	80.7		75.28	71.19	75.33		77.43	71.87	62.2
6	90.18	82.67	92.45		76.78	87.21	91.5		79.6	78.21	89.22		71.62	69.85	76.12		78.18	60.32	59.79
24	80.28	95.6	83.16		74.85	88.16	82.31		74.22	72.87	84.2		68.44	76.38	64.27		55.87	70.31	56.5

## Sheet: Figure 3d
Time	PBS				Heparin 0.005 mg/mL				Heparin 0.025 mg/mL				Heparin 0.1 mg/mL				Heparin 1 mg/mL
0	100	100	100		100	100	100		100	100	100		100	100	100		100	100	100
1	106.7	91.6	98.9		71.32	78.1	68.67		26.9	27.7	25.1		1.35	0.88	1.529		1.61	1.65	0.79
2	95.2	91.8	99.19		68.33	64.19	73.61		22.13	17.83	16.3		1.68	1.1	0.6		1.29	0.96	1.4
4	100.9	94.6	84.86		65.54	66.65	68.73		15.34	16.1	12.61		1.41	1.2	0.9		1.37	1.01	0.82
6	92.39	90.85	97.13		64.7	66.67	61.53		12.2	9.5	10.85		0.93	1.41	1.79		1.26	1.2	1.91
24	84.01	93	90.72		63.5	57.55	60.84		12.32	11.5	11.3		0.96	0.739	0.92		0.93	1.42	0.95

## Sheet: Figure 3e
Time	BBSA 0 mg/mL				BSA 40 mg/mL				BSA 100 mg/mL				BSA 125 mg/mL				BSA 150 mg/mL				BSA 200 mg/mL				BSA 250 mg/mL
0	1	1	1		1	1	1		1	1	1		1	1	1		1	1	1		1	1	1		1	1	1
0.25	0.970315	1.00282	0.999319		1.01078	0.953788	0.999681		0.833367	0.935458	0.878914		0.759886	0.78931	0.779784		0.676139	0.711016	0.749034		0.657754	0.620984	0.644439		0.602163	0.593361	0.540461
0.5	0.96954	1.00264	0.998796		0.949693	0.949477	0.95434		0.901412	0.88537	0.86644		0.771148	0.781152	0.789884		0.671279	0.663332	0.704618		0.493444	0.546538	0.635511		0.43423	0.498946	0.470744
0.75	0.970157	1.0007	0.999241		0.970581	0.950072	0.956573		0.832494	0.843987	0.852147		0.766723	0.762045	0.77442		0.56408	0.606337	0.632064		0.52678	0.495621	0.507274		0.426765	0.450883	0.445295
1	0.952137	1.00144	1.00008		0.961717	0.938799	0.93824		0.846871	0.831846	0.84724		0.727691	0.747046	0.761679		0.600328	0.573203	0.611144		0.505461	0.509463	0.491829		0.449461	0.456448	0.443206
1.5	0.978068	0.998624	0.99597		0.93416	0.921573	0.928585		0.8428	0.8285	0.832673		0.762356	0.745041	0.735116		0.553506	0.559179	0.553724		0.503074	0.49559	0.49204		0.413703	0.452974	0.431545
2	0.97532	0.998541	0.994164		0.933193	0.94228	0.947768		0.813037	0.821035	0.831317		0.758108	0.756973	0.723019		0.563028	0.533166	0.539258		0.511226	0.47186	0.450975		0.424391	0.423698	0.405678
3	0.967578	0.997944	0.989006		0.913272	0.919282	0.906042		0.7876	0.792762	0.818809		0.740804	0.75487	0.745941		0.573748	0.534549	0.538177		0.498657	0.487515	0.401362		0.418481	0.412682	0.395746
24	0.979913	0.996071	0.989244		0.883102	0.865657	0.877608		0.775104	0.760032	0.829155		0.725471	0.72155	0.713515		0.575985	0.543143	0.519323		0.457741	0.49373	0.398798		0.409952	0.425476	0.379356

## Sheet: Figure 3f
Time	PBS				PDMAEMA RNA (0.25 mg/mL)				PDMAEMA RNA (0.5 mg/mL)				PDMAEMA RNA (1 mg/mL)
0	100	100	100		100	100	100		100	100	100		100	100	100
1	106.7	91.6	98.9		75.22	79.5	69.4		50.2	56.4	64.6		45.15	47.8	56.55
2	95.2	91.8	99.19		79.29	74.1	69.32		44.2	52.21	54.3		43.2	54.6	43.5
4	100.9	94.6	84.86		72.4	68.82	66.23		52.4	48.72	56.52		34.4	45.2	48.15
6	92.39	90.85	97.13		65.11	58.9	69.4		45.2	44.81	54.8		37.5	40.22	35.1
24	84.01	93	90.72		59.6	58.1	57.72		41.2	35.65	43.19		33.82	38.25	31.3

## Sheet: Figure 3g
	kA (s-1)	kA (s-1)	kA (s-1)
GSH	0.014043	0.00481293	0.0159165
BSA2	0.0575074	0.0884552	0.133002
RNA (20 bp)	11.6121	5.06345	4.84794
HA (20 kDa)	103.549	299.339	120.673
Chondroitin sulfate (29 kDa)	430.708	167.101	386.206
Heparin (20 kDa)	91.9635	374.787	183.457
